# Supplementary material for: 9-[(E)-2-(4,4,5,5-Tetra­methyl-1,3,2-dioxa­borolan-2-yl)ethen­yl]-9H-carbazole
Source: Acta Crystallogr Sect E Struct Rep Online. 2011 Dec 10;68(Pt 1):o84. doi: 10.1107/S1600536811052470 (PMC3254436; doi:10.1107/S1600536811052470)
Supplement: Supplementary file 1 [file e-68-00o84-sup1.cif]

##############################################################################
#                                                                            #
# This CIF contains the data in a paper accepted for publication in          #
# Acta Crystallographica Section E. It conforms to the requirements of       #
# Notes for Authors for Acta Crystallographica Section E, and has been       #
# peer reviewed under the auspices of the IUCr Commission on Journals.       #
#                                                                            #
# Full details of the Crystallographic Information File format               #
# are given in the paper "The Crystallographic Information File (CIF):       #
# a New Standard Archive File for Crystallography" by S. R. Hall, F. H.      #
# Allen and I. D. Brown [Acta Cryst. (1991), A47, 655-685].                  #
#                                                                            #
# The current version of the core CIF dictionary is obtainable from          #
# ftp://ftp.iucr.org/pub/cif_core.dic.                                       #
#                                                                            #
# Software is freely available for graphical display of the structure(s)     #
# in this CIF. For information consult the CIF software page                 #
# http://www.iucr.org/resources/cif/software.                                #
#                                                                            #
# This file may be used for bona fide research purposes within the           #
# scientific community so long as proper attribution is given to the journal # 
# article from which it was obtained.                                        #
#                                                                            #
##############################################################################
data_global
_audit_creation_method     'by CrystalStructure 4.0'
_journal_date_recd_electronic     2011-11-30
_journal_date_accepted     2011-12-06
_journal_name_full     'Acta Crystallographica, Section E'
_journal_year     2012
_journal_volume     68
_journal_issue      1
_journal_page_first     o84
_journal_page_last     o84
_journal_paper_category     QO
_journal_paper_doi     10.1107/S1600536811052470
_journal_coeditor_code     FF2046
_publ_contact_author_name     'Okuno Tsunehisa'
_publ_contact_author_address
;
Department of Material Science and Chemistry
Wakayama University
Sakaedani
Wakayama 640-8510
Japan
;
_publ_contact_author_email     okuno@center.wakayama-u.ac.jp
_publ_contact_author_fax     +81-73-457-8272
_publ_contact_author_phone     +81-73-457-8264
_publ_section_title
;\
9-[(<i>E</i>)-2-(4,4,5,5-Tetramethyl-1,3,2-dioxaborolan-2-yl)ethenyl]-\
9<i>H</i>-carbazole
;
loop_
    _publ_author_name
    _publ_author_address
    'Hatayama, Yuki'
;
Department of Material Science and Chemistry
Wakayama University
Sakaedani
Wakayama 640-8510
Japan
;
    'Okuno, Tsunehisa'
;
Department of Material Science and Chemistry
Wakayama University
Sakaedani
Wakayama 640-8510
Japan
;
data_I
_chemical_name_systematic
;
9-[(<i>E</i>)-2-(4,4,5,5-Tetramethyl-1,3,2-dioxaborolan-2-yl)ethenyl]-
9<i>H</i>-carbazole
;
_chemical_formula_moiety     'C20 H22 B N O2'
_chemical_formula_sum     'C20 H22 B N O2'
_chemical_formula_iupac     'C20 H22 B N O2'
_chemical_formula_weight     319.21
_chemical_melting_point     ?
_symmetry_cell_setting     triclinic
_symmetry_space_group_name_H-M     'P -1'
_symmetry_space_group_name_Hall     '-P 1'
loop_
    _symmetry_equiv_pos_site_id
    _symmetry_equiv_pos_as_xyz
    1 '+X,+Y,+Z'
    2 '-X,-Y,-Z'
_cell_length_a     11.616(3)
_cell_length_b     12.962(3)
_cell_length_c     12.990(3)
_cell_angle_alpha     83.620(11)
_cell_angle_beta     85.632(11)
_cell_angle_gamma     64.647(6)
_cell_volume     1755.6(8)
_cell_formula_units_Z     4
_cell_measurement_reflns_used     4367
_cell_measurement_theta_min     1.70
_cell_measurement_theta_max     30.90
_cell_measurement_temperature     93
_exptl_crystal_description     prism
_exptl_crystal_colour     colourless
_exptl_crystal_size_max     0.190
_exptl_crystal_size_mid     0.070
_exptl_crystal_size_min     0.030
_exptl_crystal_density_diffrn     1.208
_exptl_crystal_density_meas     ?
_exptl_crystal_density_method     'not measured'
_exptl_crystal_F_000     680.00
_exptl_absorpt_coefficient_mu     0.076
_exptl_absorpt_correction_type     numerical
_exptl_absorpt_process_details     '(NUMABS; Rigaku, 1999)'
_exptl_absorpt_correction_T_min     0.990
_exptl_absorpt_correction_T_max     0.998
_diffrn_ambient_temperature     93
_diffrn_radiation_type     'Mo K\a'
_diffrn_radiation_wavelength     0.71075
_diffrn_measurement_device_type     'Rigaku Saturn724+'
_diffrn_measurement_method     \w
_diffrn_detector_area_resol_mean     29.257
_diffrn_reflns_number     12732
_diffrn_reflns_av_R_equivalents     0.0347
_diffrn_reflns_theta_max     25.50
_diffrn_reflns_theta_full     25.50
_diffrn_measured_fraction_theta_max     0.982
_diffrn_measured_fraction_theta_full     0.982
_diffrn_reflns_limit_h_min     -14
_diffrn_reflns_limit_h_max     9
_diffrn_reflns_limit_k_min     -15
_diffrn_reflns_limit_k_max     15
_diffrn_reflns_limit_l_min     -14
_diffrn_reflns_limit_l_max     15
_diffrn_standards_number     0
_diffrn_standards_interval_count     .
_diffrn_standards_decay_%     ?
_refine_special_details
;
Refinement was performed using all reflections except for 2 with very negative
<i>F</i>^2^. The weighted <i>R</i>-factor (<i>wR</i>) and goodness of fit
(<i>S</i>) are based on <i>F</i>^2^. <i>R</i>-factor (gt) are based on
<i>F</i>. The threshold expression of <i>F</i>^2^ > 2.0 \s(<i>F</i>^2^) is
used only for calculating <i>R</i>-factor (gt).
;
_reflns_number_total     6408
_reflns_number_gt     4117
_reflns_threshold_expression     F^2^>2\s(F^2^)
_refine_ls_structure_factor_coef     Fsqd
_refine_ls_R_factor_gt     0.0525
_refine_ls_wR_factor_ref     0.1365
_refine_ls_goodness_of_fit_ref     1.006
_refine_ls_number_reflns     6406
_refine_ls_number_parameters     433
_refine_ls_number_restraints     0
_refine_ls_hydrogen_treatment     constr
_refine_ls_weighting_scheme     calc
_refine_ls_weighting_details
            'w = 1/[\s^2^(Fo^2^)+(0.0680P)^2^+0.0000P] where P=(Fo^2^+2Fc^2^)/3'
_atom_sites_solution_hydrogens     geom
_atom_sites_solution_primary     direct
_atom_sites_solution_secondary     difmap
_refine_ls_shift/su_max     0.000
_refine_diff_density_max     0.230
_refine_diff_density_min     -0.220
_refine_ls_extinction_method     none
_refine_ls_extinction_coef     ?
loop_
    _atom_type_symbol
    _atom_type_description
    _atom_type_scat_dispersion_real
    _atom_type_scat_dispersion_imag
    _atom_type_scat_source
    'C' 'C' 0.0033 0.0016
;
International Tables for Crystallography
(1992, Vol. C, Tables 4.2.6.8 and 6.1.1.4)
;
    'H' 'H' 0.0000 0.0000
;
International Tables for Crystallography
(1992, Vol. C, Table 6.1.1.4)
;
    'B' 'B' 0.0013 0.0007
;
International Tables for Crystallography
(1992, Vol. C, Tables 4.2.6.8 and 6.1.1.4)
;
    'N' 'N' 0.0061 0.0033
;
International Tables for Crystallography
(1992, Vol. C, Tables 4.2.6.8 and 6.1.1.4)
;
    'O' 'O' 0.0106 0.0060
;
International Tables for Crystallography
(1992, Vol. C, Tables 4.2.6.8 and 6.1.1.4)
;
_computing_data_collection     'CrystalClear (Rigaku, 2008)'
_computing_cell_refinement     'CrystalClear (Rigaku, 2008)'
_computing_data_reduction     'CrystalClear (Rigaku, 2008)'
_computing_structure_solution     'SIR92 (Altomare <i>et al.</i>, 1994)'
_computing_structure_refinement     'SHELXL97 (Sheldrick, 2008)'
_computing_molecular_graphics     'ORTEP-3 (Farrugia, 1997)'
_computing_publication_material     'CrystalStructure (Rigaku, 2010)'
loop_
    _atom_site_type_symbol
    _atom_site_label
    _atom_site_fract_x
    _atom_site_fract_y
    _atom_site_fract_z
    _atom_site_U_iso_or_equiv
    _atom_site_adp_type
    _atom_site_calc_flag
    _atom_site_refinement_flags
    _atom_site_occupancy
    _atom_site_symmetry_multiplicity
    _atom_site_disorder_assembly
    _atom_site_disorder_group
    O O1 1.19650(14) 0.80244(12) 0.27030(11) 0.0288(4) Uani d . 1.0 2 . .
    O O2 1.05702(13) 0.72769(12) 0.23902(11) 0.0276(4) Uani d . 1.0 2 . .
    O O3 0.73428(13) 0.89367(12) 0.10030(10) 0.0267(4) Uani d . 1.0 2 . .
    O O4 0.65878(15) 0.75895(15) 0.08875(13) 0.0446(5) Uani d . 1.0 2 . .
    N N1 0.89819(16) 1.15426(15) 0.21620(13) 0.0266(5) Uani d . 1.0 2 . .
    N N2 0.45751(16) 1.05543(15) 0.34418(12) 0.0251(4) Uani d . 1.0 2 . .
    C C1 0.7867(2) 1.20195(18) 0.15851(16) 0.0266(5) Uani d . 1.0 2 . .
    C C2 0.7364(2) 1.15124(19) 0.09656(16) 0.0296(6) Uani d . 1.0 2 . .
    C C3 0.6224(2) 1.22080(19) 0.04871(17) 0.0336(6) Uani d . 1.0 2 . .
    C C4 0.5611(3) 1.3375(2) 0.06069(18) 0.0381(6) Uani d . 1.0 2 . .
    C C5 0.6129(3) 1.3884(2) 0.11964(18) 0.0359(6) Uani d . 1.0 2 . .
    C C6 0.7264(2) 1.32114(18) 0.16925(16) 0.0296(6) Uani d . 1.0 2 . .
    C C7 0.8042(2) 1.34695(18) 0.23469(17) 0.0300(6) Uani d . 1.0 2 . .
    C C8 0.7935(3) 1.4481(2) 0.27136(18) 0.0380(6) Uani d . 1.0 2 . .
    C C9 0.8881(3) 1.4439(2) 0.33207(19) 0.0407(6) Uani d . 1.0 2 . .
    C C10 0.9931(3) 1.3404(2) 0.35646(18) 0.0373(6) Uani d . 1.0 2 . .
    C C11 1.0044(3) 1.2395(2) 0.32233(17) 0.0325(6) Uani d . 1.0 2 . .
    C C12 0.9099(2) 1.24341(18) 0.26120(16) 0.0274(5) Uani d . 1.0 2 . .
    C C13 0.9859(2) 1.03972(18) 0.23079(15) 0.0263(5) Uani d . 1.0 2 . .
    C C14 0.9701(2) 0.94585(18) 0.21762(15) 0.0260(5) Uani d . 1.0 2 . .
    C C15 1.2589(2) 0.68006(18) 0.30464(17) 0.0293(5) Uani d . 1.0 2 . .
    C C16 1.1828(2) 0.63081(18) 0.24721(17) 0.0301(6) Uani d . 1.0 2 . .
    C C17 1.2405(3) 0.6684(2) 0.42173(17) 0.0405(7) Uani d . 1.0 2 . .
    C C18 1.3987(2) 0.6370(2) 0.27360(19) 0.0364(6) Uani d . 1.0 2 . .
    C C19 1.2325(3) 0.6055(2) 0.13647(18) 0.0359(6) Uani d . 1.0 2 . .
    C C20 1.1668(3) 0.52875(19) 0.30432(19) 0.0400(6) Uani d . 1.0 2 . .
    C C21 0.35972(19) 1.03528(18) 0.40093(15) 0.0259(5) Uani d . 1.0 2 . .
    C C22 0.3077(2) 0.95879(19) 0.38847(16) 0.0283(5) Uani d . 1.0 2 . .
    C C23 0.2077(2) 0.9603(2) 0.45537(17) 0.0333(6) Uani d . 1.0 2 . .
    C C24 0.1605(3) 1.0353(2) 0.53272(17) 0.0367(6) Uani d . 1.0 2 . .
    C C25 0.2107(2) 1.1126(2) 0.54471(17) 0.0333(6) Uani d . 1.0 2 . .
    C C26 0.3101(2) 1.11383(18) 0.47789(15) 0.0263(5) Uani d . 1.0 2 . .
    C C27 0.3769(2) 1.18617(18) 0.46632(15) 0.0256(5) Uani d . 1.0 2 . .
    C C28 0.3674(2) 1.27887(19) 0.51777(17) 0.0318(6) Uani d . 1.0 2 . .
    C C29 0.4455(3) 1.33272(19) 0.48543(17) 0.0338(6) Uani d . 1.0 2 . .
    C C30 0.5321(3) 1.2958(2) 0.40222(17) 0.0332(6) Uani d . 1.0 2 . .
    C C31 0.5438(2) 1.20373(19) 0.35044(17) 0.0305(6) Uani d . 1.0 2 . .
    C C32 0.4653(2) 1.14974(18) 0.38344(15) 0.0253(5) Uani d . 1.0 2 . .
    C C33 0.54010(19) 0.99494(19) 0.26653(15) 0.0264(5) Uani d . 1.0 2 . .
    C C34 0.5570(2) 0.89644(18) 0.23134(16) 0.0292(5) Uani d . 1.0 2 . .
    C C35 0.7890(2) 0.84178(19) 0.00247(15) 0.0292(5) Uani d . 1.0 2 . .
    C C36 0.7708(3) 0.7292(3) 0.01803(19) 0.0399(6) Uani d . 1.0 2 . .
    C C37 0.7120(3) 0.9265(3) -0.08385(18) 0.0499(8) Uani d . 1.0 2 . .
    C C38 0.9265(2) 0.8232(2) -0.00862(17) 0.0326(6) Uani d . 1.0 2 . .
    C C39 0.8800(3) 0.6309(2) 0.0738(3) 0.0529(8) Uani d . 1.0 2 . .
    C C40 0.7429(3) 0.6927(3) -0.0810(3) 0.0710(10) Uani d . 1.0 2 . .
    B B1 1.0760(3) 0.8250(2) 0.24176(18) 0.0263(6) Uani d . 1.0 2 . .
    B B2 0.6507(3) 0.8488(3) 0.1401(2) 0.0285(6) Uani d . 1.0 2 . .
    H H2 0.7785 1.0717 0.0873 0.0355 Uiso calc R 1.0 2 . .
    H H3 0.5856 1.1879 0.0069 0.0403 Uiso calc R 1.0 2 . .
    H H4 0.4826 1.3828 0.0279 0.0457 Uiso calc R 1.0 2 . .
    H H5 0.5715 1.4686 0.1262 0.0430 Uiso calc R 1.0 2 . .
    H H8 0.7222 1.5186 0.2548 0.0456 Uiso calc R 1.0 2 . .
    H H9 0.8817 1.5122 0.3576 0.0488 Uiso calc R 1.0 2 . .
    H H10 1.0579 1.3397 0.3973 0.0448 Uiso calc R 1.0 2 . .
    H H11 1.0752 1.1691 0.3403 0.0390 Uiso calc R 1.0 2 . .
    H H13 1.0674 1.0269 0.2529 0.0316 Uiso calc R 1.0 2 . .
    H H14 0.8916 0.9539 0.1928 0.0312 Uiso calc R 1.0 2 . .
    H H17A 1.1492 0.6998 0.4401 0.0486 Uiso calc R 1.0 2 . .
    H H17B 1.2795 0.7104 0.4533 0.0486 Uiso calc R 1.0 2 . .
    H H17C 1.2810 0.5872 0.4473 0.0486 Uiso calc R 1.0 2 . .
    H H18A 1.4363 0.6791 0.3070 0.0437 Uiso calc R 1.0 2 . .
    H H18B 1.4079 0.6491 0.1982 0.0437 Uiso calc R 1.0 2 . .
    H H18C 1.4426 0.5551 0.2955 0.0437 Uiso calc R 1.0 2 . .
    H H19A 1.2387 0.6733 0.0996 0.0430 Uiso calc R 1.0 2 . .
    H H19B 1.1738 0.5863 0.1009 0.0430 Uiso calc R 1.0 2 . .
    H H19C 1.3170 0.5409 0.1378 0.0430 Uiso calc R 1.0 2 . .
    H H20A 1.1106 0.5093 0.2657 0.0480 Uiso calc R 1.0 2 . .
    H H20B 1.1292 0.5481 0.3736 0.0480 Uiso calc R 1.0 2 . .
    H H20C 1.2502 0.4631 0.3105 0.0480 Uiso calc R 1.0 2 . .
    H H22 0.3395 0.9072 0.3359 0.0339 Uiso calc R 1.0 2 . .
    H H23 0.1709 0.9088 0.4480 0.0399 Uiso calc R 1.0 2 . .
    H H24 0.0930 1.0335 0.5779 0.0441 Uiso calc R 1.0 2 . .
    H H25 0.1780 1.1640 0.5975 0.0399 Uiso calc R 1.0 2 . .
    H H28 0.3081 1.3044 0.5742 0.0382 Uiso calc R 1.0 2 . .
    H H29 0.4402 1.3955 0.5201 0.0405 Uiso calc R 1.0 2 . .
    H H30 0.5841 1.3346 0.3806 0.0399 Uiso calc R 1.0 2 . .
    H H31 0.6036 1.1784 0.2943 0.0366 Uiso calc R 1.0 2 . .
    H H33 0.5926 1.0291 0.2334 0.0317 Uiso calc R 1.0 2 . .
    H H34 0.5108 0.8554 0.2630 0.0351 Uiso calc R 1.0 2 . .
    H H37A 0.7186 0.9992 -0.0823 0.0598 Uiso calc R 1.0 2 . .
    H H37B 0.6225 0.9395 -0.0742 0.0598 Uiso calc R 1.0 2 . .
    H H37C 0.7452 0.8955 -0.1508 0.0598 Uiso calc R 1.0 2 . .
    H H38A 0.9737 0.7721 0.0500 0.0391 Uiso calc R 1.0 2 . .
    H H38B 0.9314 0.8970 -0.0097 0.0391 Uiso calc R 1.0 2 . .
    H H38C 0.9638 0.7885 -0.0734 0.0391 Uiso calc R 1.0 2 . .
    H H39A 0.8581 0.5657 0.0900 0.0635 Uiso calc R 1.0 2 . .
    H H39B 0.8951 0.6555 0.1381 0.0635 Uiso calc R 1.0 2 . .
    H H39C 0.9572 0.6081 0.0291 0.0635 Uiso calc R 1.0 2 . .
    H H40A 0.6693 0.7558 -0.1138 0.0852 Uiso calc R 1.0 2 . .
    H H40B 0.7239 0.6258 -0.0643 0.0852 Uiso calc R 1.0 2 . .
    H H40C 0.8173 0.6728 -0.1286 0.0852 Uiso calc R 1.0 2 . .
loop_
    _atom_site_aniso_label
    _atom_site_aniso_U_11
    _atom_site_aniso_U_22
    _atom_site_aniso_U_33
    _atom_site_aniso_U_12
    _atom_site_aniso_U_13
    _atom_site_aniso_U_23
    O1 0.0296(9) 0.0213(8) 0.0343(9) -0.0095(7) -0.0038(7) -0.0006(7)
    O2 0.0256(8) 0.0199(8) 0.0345(9) -0.0073(7) 0.0004(7) -0.0021(7)
    O3 0.0296(9) 0.0262(8) 0.0223(8) -0.0095(7) 0.0040(6) -0.0065(6)
    O4 0.0408(10) 0.0484(11) 0.0571(11) -0.0285(9) 0.0249(8) -0.0320(9)
    N1 0.0274(11) 0.0209(10) 0.0293(10) -0.0089(8) 0.0045(8) -0.0031(8)
    N2 0.0243(10) 0.0263(10) 0.0227(10) -0.0088(8) 0.0027(8) -0.0052(8)
    C1 0.0229(12) 0.0233(12) 0.0290(12) -0.0070(10) 0.0068(10) 0.0000(10)
    C2 0.0292(13) 0.0242(12) 0.0307(12) -0.0081(10) 0.0011(10) 0.0015(10)
    C3 0.0308(14) 0.0309(13) 0.0365(13) -0.0120(11) 0.0013(11) 0.0018(11)
    C4 0.0288(13) 0.0353(14) 0.0404(14) -0.0071(12) 0.0030(11) 0.0053(12)
    C5 0.0311(14) 0.0244(13) 0.0412(14) -0.0039(11) 0.0072(11) 0.0023(11)
    C6 0.0278(13) 0.0235(12) 0.0332(13) -0.0085(10) 0.0098(10) -0.0021(10)
    C7 0.0294(13) 0.0230(12) 0.0355(13) -0.0107(10) 0.0111(10) -0.0038(10)
    C8 0.0392(15) 0.0267(13) 0.0451(15) -0.0128(12) 0.0122(12) -0.0057(11)
    C9 0.0479(16) 0.0291(14) 0.0484(15) -0.0198(13) 0.0125(13) -0.0115(12)
    C10 0.0398(15) 0.0365(15) 0.0400(14) -0.0201(12) 0.0047(11) -0.0081(11)
    C11 0.0356(14) 0.0287(13) 0.0335(13) -0.0151(11) 0.0059(11) -0.0032(10)
    C12 0.0319(13) 0.0245(12) 0.0274(12) -0.0144(11) 0.0082(10) -0.0044(10)
    C13 0.0243(12) 0.0249(12) 0.0257(12) -0.0074(10) 0.0011(9) -0.0004(9)
    C14 0.0265(12) 0.0236(12) 0.0260(12) -0.0088(10) 0.0010(9) -0.0032(9)
    C15 0.0290(13) 0.0192(11) 0.0371(13) -0.0075(10) -0.0036(10) -0.0016(10)
    C16 0.0247(12) 0.0188(11) 0.0426(14) -0.0050(10) -0.0029(10) -0.0028(10)
    C17 0.0459(16) 0.0348(14) 0.0376(14) -0.0137(13) -0.0070(12) -0.0006(11)
    C18 0.0304(13) 0.0275(13) 0.0482(15) -0.0086(11) -0.0053(11) -0.0036(11)
    C19 0.0299(13) 0.0299(13) 0.0462(14) -0.0091(11) -0.0004(11) -0.0124(11)
    C20 0.0401(15) 0.0267(13) 0.0546(16) -0.0161(12) -0.0084(12) 0.0045(12)
    C21 0.0199(11) 0.0299(12) 0.0239(11) -0.0075(10) 0.0004(9) -0.0006(10)
    C22 0.0267(12) 0.0278(12) 0.0274(12) -0.0089(10) 0.0013(10) -0.0032(10)
    C23 0.0319(13) 0.0362(14) 0.0316(13) -0.0152(11) 0.0014(11) -0.0009(11)
    C24 0.0331(14) 0.0463(16) 0.0288(13) -0.0170(12) 0.0098(10) -0.0010(11)
    C25 0.0340(14) 0.0374(14) 0.0252(12) -0.0123(12) 0.0035(10) -0.0049(10)
    C26 0.0262(12) 0.0264(12) 0.0211(11) -0.0060(10) -0.0029(9) -0.0009(9)
    C27 0.0250(12) 0.0254(12) 0.0216(11) -0.0058(10) -0.0044(9) -0.0010(9)
    C28 0.0317(13) 0.0283(13) 0.0287(12) -0.0052(11) -0.0046(10) -0.0044(10)
    C29 0.0383(14) 0.0272(13) 0.0335(13) -0.0093(11) -0.0110(11) -0.0052(10)
    C30 0.0366(14) 0.0323(14) 0.0337(13) -0.0173(12) -0.0074(11) 0.0012(11)
    C31 0.0284(13) 0.0327(13) 0.0287(12) -0.0115(11) 0.0021(10) -0.0036(10)
    C32 0.0255(12) 0.0250(12) 0.0237(11) -0.0081(10) -0.0034(9) -0.0036(9)
    C33 0.0218(12) 0.0315(13) 0.0229(11) -0.0089(10) 0.0008(9) -0.0020(10)
    C34 0.0282(13) 0.0270(13) 0.0310(12) -0.0110(10) 0.0047(10) -0.0037(10)
    C35 0.0307(13) 0.0331(13) 0.0222(11) -0.0114(11) 0.0043(10) -0.0082(10)
    C36 0.0369(14) 0.0416(15) 0.0479(15) -0.0214(12) 0.0202(12) -0.0250(12)
    C37 0.0461(17) 0.0581(18) 0.0305(14) -0.0076(14) -0.0037(12) -0.0037(13)
    C38 0.0333(13) 0.0388(14) 0.0266(12) -0.0167(11) 0.0081(10) -0.0069(10)
    C39 0.0555(18) 0.0281(14) 0.0670(19) -0.0143(13) 0.0294(14) -0.0077(13)
    C40 0.065(2) 0.096(3) 0.080(3) -0.054(2) 0.0319(17) -0.063(2)
    B1 0.0312(15) 0.0260(14) 0.0221(13) -0.0129(12) 0.0029(11) -0.0027(11)
    B2 0.0243(14) 0.0281(14) 0.0330(14) -0.0108(12) -0.0003(11) -0.0041(11)
loop_
    _geom_bond_atom_site_label_1
    _geom_bond_atom_site_label_2
    _geom_bond_site_symmetry_1
    _geom_bond_site_symmetry_2
    _geom_bond_distance
    _geom_bond_publ_flag
    O1 C15 . . 1.466(3) yes
    O1 B1 . . 1.373(4) yes
    O2 C16 . . 1.465(3) ?
    O2 B1 . . 1.376(4) yes
    O3 C35 . . 1.474(3) yes
    O3 B2 . . 1.374(4) yes
    O4 C36 . . 1.467(3) ?
    O4 B2 . . 1.371(4) ?
    N1 C1 . . 1.407(3) ?
    N1 C12 . . 1.412(4) ?
    N1 C13 . . 1.396(3) yes
    N2 C21 . . 1.409(3) ?
    N2 C32 . . 1.415(4) ?
    N2 C33 . . 1.392(3) yes
    C1 C2 . . 1.393(4) ?
    C1 C6 . . 1.415(3) ?
    C2 C3 . . 1.390(3) ?
    C3 C4 . . 1.391(4) ?
    C4 C5 . . 1.381(5) ?
    C5 C6 . . 1.391(3) ?
    C6 C7 . . 1.446(4) ?
    C7 C8 . . 1.397(4) ?
    C7 C12 . . 1.406(3) ?
    C8 C9 . . 1.380(5) ?
    C9 C10 . . 1.397(3) ?
    C10 C11 . . 1.378(4) ?
    C11 C12 . . 1.383(4) ?
    C13 C14 . . 1.336(4) yes
    C14 B1 . . 1.537(3) ?
    C15 C16 . . 1.560(4) ?
    C15 C17 . . 1.520(3) ?
    C15 C18 . . 1.512(4) ?
    C16 C19 . . 1.525(4) ?
    C16 C20 . . 1.519(4) ?
    C21 C22 . . 1.392(4) ?
    C21 C26 . . 1.416(3) ?
    C22 C23 . . 1.391(4) ?
    C23 C24 . . 1.390(4) ?
    C24 C25 . . 1.385(5) ?
    C25 C26 . . 1.395(4) ?
    C26 C27 . . 1.442(4) ?
    C27 C28 . . 1.399(4) ?
    C27 C32 . . 1.402(3) ?
    C28 C29 . . 1.380(4) ?
    C29 C30 . . 1.395(3) ?
    C30 C31 . . 1.385(4) ?
    C31 C32 . . 1.388(4) ?
    C33 C34 . . 1.334(4) yes
    C34 B2 . . 1.537(4) ?
    C35 C36 . . 1.551(5) ?
    C35 C37 . . 1.517(3) ?
    C35 C38 . . 1.507(4) ?
    C36 C39 . . 1.519(4) ?
    C36 C40 . . 1.522(5) ?
    C2 H2 . . 0.950 no
    C3 H3 . . 0.950 no
    C4 H4 . . 0.950 no
    C5 H5 . . 0.950 no
    C8 H8 . . 0.950 no
    C9 H9 . . 0.950 no
    C10 H10 . . 0.950 no
    C11 H11 . . 0.950 no
    C13 H13 . . 0.950 no
    C14 H14 . . 0.950 no
    C17 H17A . . 0.980 no
    C17 H17B . . 0.980 no
    C17 H17C . . 0.980 no
    C18 H18A . . 0.980 no
    C18 H18B . . 0.980 no
    C18 H18C . . 0.980 no
    C19 H19A . . 0.980 no
    C19 H19B . . 0.980 no
    C19 H19C . . 0.980 no
    C20 H20A . . 0.980 no
    C20 H20B . . 0.980 no
    C20 H20C . . 0.980 no
    C22 H22 . . 0.950 no
    C23 H23 . . 0.950 no
    C24 H24 . . 0.950 no
    C25 H25 . . 0.950 no
    C28 H28 . . 0.950 no
    C29 H29 . . 0.950 no
    C30 H30 . . 0.950 no
    C31 H31 . . 0.950 no
    C33 H33 . . 0.950 no
    C34 H34 . . 0.950 no
    C37 H37A . . 0.980 no
    C37 H37B . . 0.980 no
    C37 H37C . . 0.980 no
    C38 H38A . . 0.980 no
    C38 H38B . . 0.980 no
    C38 H38C . . 0.980 no
    C39 H39A . . 0.980 no
    C39 H39B . . 0.980 no
    C39 H39C . . 0.980 no
    C40 H40A . . 0.980 no
    C40 H40B . . 0.980 no
    C40 H40C . . 0.980 no
loop_
    _geom_contact_atom_site_label_1
    _geom_contact_atom_site_label_2
    _geom_contact_distance
    _geom_contact_site_symmetry_1
    _geom_contact_site_symmetry_2
    _geom_contact_publ_flag
    O1 C13 3.017(3) . . no
    O1 C19 3.110(4) . . no
    O2 C17 3.119(3) . . no
    O3 C33 2.971(3) . . no
    O3 C39 3.134(3) . . no
    O4 C37 3.159(4) . . no
    N1 C5 3.598(3) . . no
    C1 C4 2.764(3) . . no
    C1 C14 3.126(3) . . no
    C2 C5 2.822(4) . . no
    C2 C13 3.187(3) . . no
    C2 C14 3.235(3) . . no
    C3 C6 2.773(4) . . no
    C5 C8 3.353(5) . . no
    C7 C10 2.768(4) . . no
    C8 C11 2.816(3) . . no
    C9 C12 2.756(4) . . no
    C11 C13 3.060(4) . . no
    C17 C20 2.911(5) . . no
    C17 B1 3.089(4) . . no
    C18 C19 2.903(4) . . no
    C18 C20 3.513(5) . . no
    C18 B1 3.514(4) . . no
    C19 B1 3.054(4) . . no
    C20 B1 3.534(4) . . no
    C21 C24 2.772(4) . . no
    C21 C34 3.150(3) . . no
    C22 C25 2.827(4) . . no
    C22 C33 3.207(4) . . no
    C22 C34 3.266(3) . . no
    C23 C26 2.769(5) . . no
    C25 C28 3.343(5) . . no
    C27 C30 2.768(4) . . no
    C28 C31 2.820(3) . . no
    C29 C32 2.760(4) . . no
    C31 C33 3.046(4) . . no
    C37 C40 2.892(6) . . no
    C37 B2 3.103(4) . . no
    C38 C39 2.850(5) . . no
    C38 C40 3.471(6) . . no
    C38 B2 3.521(4) . . no
    C39 B2 3.093(4) . . no
    C40 B2 3.529(5) . . no
    O1 C22 3.372(4) . 1_655 no
    O1 C23 3.370(4) . 1_655 no
    O2 C38 3.526(3) . . no
    O3 C2 3.344(4) . . no
    O3 C14 3.569(4) . . no
    N1 C38 3.317(3) . 2_775 no
    N2 C26 3.492(3) . 2_676 no
    C2 O3 3.344(4) . . no
    C11 C24 3.578(3) . 1_655 no
    C13 C38 3.533(4) . 2_775 no
    C14 O3 3.569(4) . . no
    C14 C24 3.462(3) . 2_676 no
    C21 C27 3.572(3) . 2_676 no
    C21 C32 3.596(3) . 2_676 no
    C22 O1 3.372(4) . 1_455 no
    C23 O1 3.370(4) . 1_455 no
    C24 C11 3.578(3) . 1_455 no
    C24 C14 3.462(3) . 2_676 no
    C26 N2 3.492(3) . 2_676 no
    C27 C21 3.572(3) . 2_676 no
    C32 C21 3.596(3) . 2_676 no
    C34 C37 3.535(4) . 2_675 no
    C37 C34 3.535(4) . 2_675 no
    C38 O2 3.526(3) . . no
    C38 N1 3.317(3) . 2_775 no
    C38 C13 3.533(4) . 2_775 no
    O1 H13 2.6326 . . no
    O1 H14 3.4004 . . no
    O1 H17A 2.5927 . . no
    O1 H17B 2.5956 . . no
    O1 H17C 3.2569 . . no
    O1 H18A 2.6000 . . no
    O1 H18B 2.5969 . . no
    O1 H18C 3.2583 . . no
    O1 H19A 2.8139 . . no
    O2 H14 2.7591 . . no
    O2 H17A 2.8254 . . no
    O2 H19A 2.5804 . . no
    O2 H19B 2.5790 . . no
    O2 H19C 3.2483 . . no
    O2 H20A 2.6133 . . no
    O2 H20B 2.6130 . . no
    O2 H20C 3.2682 . . no
    O3 H33 2.5590 . . no
    O3 H34 3.3888 . . no
    O3 H37A 2.5809 . . no
    O3 H37B 2.5816 . . no
    O3 H37C 3.2528 . . no
    O3 H38A 2.6159 . . no
    O3 H38B 2.6184 . . no
    O3 H38C 3.2734 . . no
    O3 H39B 2.8506 . . no
    O4 H34 2.7989 . . no
    O4 H37B 2.8849 . . no
    O4 H39A 2.5820 . . no
    O4 H39B 2.5823 . . no
    O4 H39C 3.2502 . . no
    O4 H40A 2.6288 . . no
    O4 H40B 2.6302 . . no
    O4 H40C 3.2800 . . no
    N1 H2 2.8113 . . no
    N1 H11 2.7883 . . no
    N1 H14 2.6814 . . no
    N2 H22 2.8125 . . no
    N2 H31 2.7862 . . no
    N2 H34 2.7119 . . no
    C1 H3 3.2430 . . no
    C1 H5 3.2876 . . no
    C1 H13 3.3075 . . no
    C1 H14 2.9029 . . no
    C2 H4 3.2747 . . no
    C2 H14 2.6526 . . no
    C3 H5 3.2678 . . no
    C4 H2 3.2842 . . no
    C5 H3 3.2595 . . no
    C5 H8 3.2208 . . no
    C6 H2 3.3074 . . no
    C6 H4 3.2492 . . no
    C6 H8 2.8819 . . no
    C7 H5 2.8662 . . no
    C7 H9 3.2514 . . no
    C7 H11 3.2934 . . no
    C8 H5 3.2121 . . no
    C8 H10 3.2630 . . no
    C9 H11 3.2784 . . no
    C10 H8 3.2728 . . no
    C11 H9 3.2680 . . no
    C11 H13 2.7690 . . no
    C12 H8 3.2843 . . no
    C12 H10 3.2294 . . no
    C12 H13 2.6224 . . no
    C13 H2 3.0174 . . no
    C13 H11 2.8553 . . no
    C14 H2 2.7073 . . no
    C15 H19A 2.7060 . . no
    C15 H19B 3.4063 . . no
    C15 H19C 2.8307 . . no
    C15 H20A 3.4310 . . no
    C15 H20B 2.7680 . . no
    C15 H20C 2.8499 . . no
    C16 H17A 2.6979 . . no
    C16 H17B 3.3999 . . no
    C16 H17C 2.8198 . . no
    C16 H18A 3.4202 . . no
    C16 H18B 2.7461 . . no
    C16 H18C 2.8420 . . no
    C17 H18A 2.6686 . . no
    C17 H18B 3.3409 . . no
    C17 H18C 2.7106 . . no
    C17 H20B 2.5614 . . no
    C17 H20C 3.1232 . . no
    C18 H17A 3.3396 . . no
    C18 H17B 2.6731 . . no
    C18 H17C 2.7096 . . no
    C18 H19A 2.9053 . . no
    C18 H19C 2.7068 . . no
    C18 H20C 3.3551 . . no
    C19 H18B 2.5385 . . no
    C19 H18C 3.1228 . . no
    C19 H20A 2.6581 . . no
    C19 H20B 3.3434 . . no
    C19 H20C 2.7170 . . no
    C20 H17A 2.9148 . . no
    C20 H17C 2.7084 . . no
    C20 H18C 3.3563 . . no
    C20 H19A 3.3428 . . no
    C20 H19B 2.6698 . . no
    C20 H19C 2.7078 . . no
    C21 H23 3.2440 . . no
    C21 H25 3.2966 . . no
    C21 H33 3.3191 . . no
    C21 H34 2.9454 . . no
    C22 H24 3.2770 . . no
    C22 H34 2.6857 . . no
    C23 H25 3.2714 . . no
    C24 H22 3.2856 . . no
    C25 H23 3.2619 . . no
    C25 H28 3.2083 . . no
    C26 H22 3.3037 . . no
    C26 H24 3.2527 . . no
    C26 H28 2.8811 . . no
    C27 H25 2.8609 . . no
    C27 H29 3.2550 . . no
    C27 H31 3.2964 . . no
    C28 H25 3.2015 . . no
    C28 H30 3.2594 . . no
    C29 H31 3.2864 . . no
    C30 H28 3.2694 . . no
    C31 H29 3.2762 . . no
    C31 H33 2.6998 . . no
    C32 H28 3.2817 . . no
    C32 H30 3.2340 . . no
    C32 H33 2.5860 . . no
    C33 H22 3.0430 . . no
    C33 H31 2.8401 . . no
    C34 H22 2.7325 . . no
    C35 H39A 3.3943 . . no
    C35 H39B 2.7001 . . no
    C35 H39C 2.8132 . . no
    C35 H40A 2.7344 . . no
    C35 H40B 3.4078 . . no
    C35 H40C 2.8162 . . no
    C36 H37A 3.4058 . . no
    C36 H37B 2.7197 . . no
    C36 H37C 2.8365 . . no
    C36 H38A 2.7127 . . no
    C36 H38B 3.3958 . . no
    C36 H38C 2.8100 . . no
    C37 H38A 3.3303 . . no
    C37 H38B 2.6499 . . no
    C37 H38C 2.7018 . . no
    C37 H40A 2.5399 . . no
    C37 H40C 3.0849 . . no
    C38 H37A 2.6644 . . no
    C38 H37B 3.3290 . . no
    C38 H37C 2.6915 . . no
    C38 H39B 2.8542 . . no
    C38 H39C 2.6485 . . no
    C38 H40C 3.3064 . . no
    C39 H38A 2.4819 . . no
    C39 H38C 3.0545 . . no
    C39 H40A 3.3444 . . no
    C39 H40B 2.6705 . . no
    C39 H40C 2.7152 . . no
    C40 H37B 2.8996 . . no
    C40 H37C 2.6953 . . no
    C40 H38C 3.3073 . . no
    C40 H39A 2.6815 . . no
    C40 H39B 3.3453 . . no
    C40 H39C 2.7026 . . no
    B1 H13 2.5945 . . no
    B1 H17A 2.8662 . . no
    B1 H17B 3.5240 . . no
    B1 H18B 3.5789 . . no
    B1 H19A 2.8185 . . no
    B1 H19B 3.4857 . . no
    B2 H33 2.5578 . . no
    B2 H37A 3.5330 . . no
    B2 H37B 2.8836 . . no
    B2 H38A 3.5819 . . no
    B2 H39A 3.5239 . . no
    B2 H39B 2.8724 . . no
    B2 H40A 3.5954 . . no
    H2 H3 2.3452 . . no
    H2 H14 2.0058 . . no
    H3 H4 2.3245 . . no
    H4 H5 2.3305 . . no
    H5 H8 2.8167 . . no
    H8 H9 2.3326 . . no
    H9 H10 2.3327 . . no
    H10 H11 2.3325 . . no
    H11 H13 2.3058 . . no
    H13 H14 2.7814 . . no
    H17A H18A 3.5549 . . no
    H17A H20B 2.3387 . . no
    H17A H20C 3.3752 . . no
    H17B H18A 2.4713 . . no
    H17B H18B 3.5581 . . no
    H17B H18C 2.9835 . . no
    H17B H20B 3.5293 . . no
    H17C H18A 2.9753 . . no
    H17C H18C 2.5558 . . no
    H17C H20B 2.3273 . . no
    H17C H20C 2.6650 . . no
    H18B H19A 2.3166 . . no
    H18B H19B 3.5070 . . no
    H18B H19C 2.3103 . . no
    H18C H19A 3.3732 . . no
    H18C H19C 2.6708 . . no
    H18C H20C 2.9358 . . no
    H19A H20A 3.5480 . . no
    H19B H20A 2.4559 . . no
    H19B H20B 3.5520 . . no
    H19B H20C 2.9901 . . no
    H19C H20A 2.9590 . . no
    H19C H20C 2.5602 . . no
    H22 H23 2.3440 . . no
    H22 H34 2.0045 . . no
    H23 H24 2.3228 . . no
    H24 H25 2.3380 . . no
    H25 H28 2.8023 . . no
    H28 H29 2.3329 . . no
    H29 H30 2.3303 . . no
    H30 H31 2.3407 . . no
    H31 H33 2.2260 . . no
    H33 H34 2.7762 . . no
    H37A H38A 3.5468 . . no
    H37A H38B 2.4544 . . no
    H37A H38C 2.9837 . . no
    H37A H40A 3.5092 . . no
    H37B H38B 3.5410 . . no
    H37B H38C 3.5927 . . no
    H37B H40A 2.3124 . . no
    H37B H40C 3.3416 . . no
    H37C H38A 3.5922 . . no
    H37C H38B 2.9467 . . no
    H37C H38C 2.5394 . . no
    H37C H40A 2.3229 . . no
    H37C H40C 2.6265 . . no
    H38A H39A 3.4490 . . no
    H38A H39B 2.2510 . . no
    H38A H39C 2.2617 . . no
    H38C H39B 3.3096 . . no
    H38C H39C 2.5874 . . no
    H38C H40C 2.8757 . . no
    H39A H40A 3.5637 . . no
    H39A H40B 2.4788 . . no
    H39A H40C 2.9976 . . no
    H39B H40B 3.5624 . . no
    H39C H40B 2.9623 . . no
    H39C H40C 2.5497 . . no
    O1 H22 2.7802 . 1_655 no
    O1 H23 2.7517 . 1_655 no
    O2 H25 3.2299 . 2_676 no
    O2 H38A 2.6201 . . no
    O2 H39B 2.8790 . . no
    O3 H2 2.5567 . . no
    O3 H3 3.5567 . . no
    O3 H14 2.6754 . . no
    O4 H3 2.9576 . 2_675 no
    O4 H4 3.4571 . 2_675 no
    O4 H8 3.4179 . 1_545 no
    N1 H24 3.3862 . 2_676 no
    N1 H31 3.3851 . . no
    N1 H38B 3.1651 . 2_775 no
    N1 H38C 2.6113 . 2_775 no
    N2 H37C 3.3943 . 2_675 no
    C1 H19A 3.5328 . 2_775 no
    C1 H31 2.7556 . . no
    C1 H38B 3.4777 . 2_775 no
    C1 H38C 3.0690 . 2_775 no
    C2 H19A 3.3037 . 2_775 no
    C2 H31 2.8692 . . no
    C2 H33 3.1050 . . no
    C2 H37A 3.2809 . . no
    C2 H38B 3.4697 . . no
    C3 H18B 3.4227 . 2_775 no
    C3 H19A 3.0062 . 2_775 no
    C3 H31 3.1833 . . no
    C3 H33 3.3666 . . no
    C3 H37A 3.2319 . . no
    C3 H40A 3.3213 . 2_675 no
    C4 H4 3.5083 . 2_685 no
    C4 H5 3.2378 . 2_685 no
    C4 H18B 3.3475 . 2_775 no
    C4 H19A 2.9686 . 2_775 no
    C4 H19C 3.1214 . 1_465 no
    C4 H19C 3.4047 . 2_775 no
    C4 H31 3.4162 . . no
    C4 H40A 3.3780 . 2_675 no
    C4 H40B 3.1340 . 2_675 no
    C5 H4 3.1527 . 2_685 no
    C5 H18B 3.4101 . 1_465 no
    C5 H18C 3.2483 . 1_465 no
    C5 H19A 3.2092 . 2_775 no
    C5 H19C 3.1528 . 1_465 no
    C5 H19C 3.4970 . 2_775 no
    C5 H30 3.4040 . . no
    C5 H31 3.3778 . . no
    C6 H19A 3.4812 . 2_775 no
    C6 H30 3.0763 . . no
    C6 H31 3.0548 . . no
    C6 H38C 3.4422 . 2_775 no
    C7 H30 3.1137 . . no
    C7 H38C 3.2615 . 2_775 no
    C7 H39A 3.4810 . 1_565 no
    C8 H30 3.4874 . . no
    C8 H39A 2.8891 . 1_565 no
    C9 H17A 3.4193 . 2_776 no
    C9 H17C 3.4345 . 2_776 no
    C9 H20A 3.0849 . 1_565 no
    C9 H28 3.3784 . 2_686 no
    C9 H39A 3.3302 . 1_565 no
    C9 H39B 3.5354 . 1_565 no
    C10 H17A 3.1239 . 2_776 no
    C10 H20A 3.1275 . 1_565 no
    C10 H40C 3.5263 . 2_775 no
    C11 H17A 3.4394 . 2_776 no
    C11 H37C 3.4647 . 2_775 no
    C11 H38C 3.2691 . 2_775 no
    C11 H40C 3.5352 . 2_775 no
    C12 H38C 2.7261 . 2_775 no
    C13 H23 3.4922 . 1_655 no
    C13 H24 2.7911 . 2_676 no
    C13 H38B 3.0944 . 2_775 no
    C13 H38C 3.0653 . 2_775 no
    C14 H24 2.7126 . 2_676 no
    C14 H25 3.3856 . 2_676 no
    C14 H38A 3.2875 . . no
    C14 H38B 3.1916 . . no
    C15 H22 3.5198 . 1_655 no
    C15 H23 3.4131 . 1_655 no
    C16 H38A 3.4510 . . no
    C17 H23 2.9194 . 1_655 no
    C17 H29 3.4562 . 1_645 no
    C17 H29 3.5597 . 2_776 no
    C17 H30 3.3842 . 2_776 no
    C18 H5 3.0086 . 1_645 no
    C18 H8 3.3972 . 1_645 no
    C18 H22 3.4450 . 1_655 no
    C18 H29 3.2710 . 2_776 no
    C18 H34 3.5729 . 1_655 no
    C19 H4 3.4437 . 1_645 no
    C19 H5 3.5579 . 1_645 no
    C19 H38A 3.0622 . . no
    C19 H39C 3.5707 . . no
    C19 H40B 3.0629 . 2_765 no
    C20 H9 3.4233 . 1_545 no
    C20 H10 3.2907 . 1_545 no
    C20 H40C 3.5942 . 2_765 no
    C21 H11 3.1201 . 1_455 no
    C21 H37C 3.4444 . 2_675 no
    C22 H11 2.9476 . 1_455 no
    C22 H13 3.1563 . 1_455 no
    C22 H17B 3.3821 . 1_455 no
    C22 H18A 3.5314 . 1_455 no
    C22 H37C 3.3871 . 2_675 no
    C23 H11 2.7948 . 1_455 no
    C23 H13 3.0430 . 1_455 no
    C23 H17B 2.9814 . 1_455 no
    C23 H24 3.5183 . 2_576 no
    C24 H11 2.8600 . 1_455 no
    C24 H14 3.5794 . 2_676 no
    C24 H23 3.5932 . 2_576 no
    C25 H10 3.2043 . 1_455 no
    C25 H11 3.0466 . 1_455 no
    C26 H10 3.2689 . 1_455 no
    C26 H11 3.1521 . 1_455 no
    C27 H10 3.5052 . 1_455 no
    C28 H9 3.4471 . 2_686 no
    C28 H18A 3.5790 . 2_776 no
    C28 H20C 3.3390 . 1_465 no
    C28 H34 3.2475 . 2_676 no
    C29 H17B 3.1483 . 2_776 no
    C29 H17C 3.0266 . 1_465 no
    C29 H18A 3.0783 . 2_776 no
    C29 H18C 3.5697 . 1_465 no
    C29 H20C 3.1325 . 1_465 no
    C30 H17B 2.9601 . 2_776 no
    C30 H18C 3.2391 . 1_465 no
    C30 H20C 3.2835 . 1_465 no
    C33 H25 3.5184 . 2_676 no
    C33 H37B 3.0667 . 2_675 no
    C33 H37C 3.3930 . 2_675 no
    C33 H40A 3.5877 . 2_675 no
    C34 H28 3.3559 . 2_676 no
    C34 H37A 3.5331 . 2_675 no
    C34 H37B 2.9875 . 2_675 no
    C34 H37C 3.5375 . 2_675 no
    C35 H2 3.2424 . . no
    C35 H14 3.5176 . . no
    C37 H2 3.3948 . . no
    C37 H3 3.3753 . . no
    C37 H13 3.4537 . 2_775 no
    C38 H2 3.2725 . . no
    C38 H13 3.5449 . 2_775 no
    C38 H14 3.1802 . . no
    C38 H19B 3.4358 . . no
    C39 H8 3.4457 . 1_545 no
    C39 H19B 3.2488 . . no
    C39 H20A 3.5219 . . no
    C39 H39C 3.2368 . 2_765 no
    C40 H3 3.5481 . 2_675 no
    C40 H4 3.1717 . 2_675 no
    C40 H19B 3.3541 . 2_765 no
    C40 H19C 3.5448 . 2_765 no
    C40 H20A 3.5302 . 2_765 no
    B1 H23 3.4196 . 1_655 no
    B1 H24 3.1429 . 2_676 no
    B1 H25 3.4434 . 2_676 no
    B1 H38A 3.1009 . . no
    B2 H37B 3.2813 . 2_675 no
    H2 O3 2.5567 . . no
    H2 C35 3.2424 . . no
    H2 C37 3.3948 . . no
    H2 C38 3.2725 . . no
    H2 H31 3.2950 . . no
    H2 H33 2.9556 . . no
    H2 H37A 2.7348 . . no
    H2 H38B 2.5925 . . no
    H3 O3 3.5567 . . no
    H3 O4 2.9576 . 2_675 no
    H3 C37 3.3753 . . no
    H3 C40 3.5481 . 2_675 no
    H3 H18B 3.2288 . 2_775 no
    H3 H19A 3.3887 . 2_775 no
    H3 H33 3.3831 . . no
    H3 H37A 2.6147 . . no
    H3 H37B 3.3418 . . no
    H3 H37B 3.4791 . 2_675 no
    H3 H40A 2.9959 . 2_675 no
    H3 H40B 3.4447 . 2_675 no
    H4 O4 3.4571 . 2_675 no
    H4 C4 3.5083 . 2_685 no
    H4 C5 3.1527 . 2_685 no
    H4 C19 3.4437 . 1_465 no
    H4 C40 3.1717 . 2_675 no
    H4 H4 3.2307 . 2_685 no
    H4 H5 2.5326 . 2_685 no
    H4 H18B 3.1088 . 2_775 no
    H4 H19A 3.3451 . 2_775 no
    H4 H19B 3.5571 . 1_465 no
    H4 H19C 2.6059 . 1_465 no
    H4 H19C 3.4309 . 2_775 no
    H4 H40A 3.0916 . 2_675 no
    H4 H40B 2.4566 . 2_675 no
    H5 C4 3.2378 . 2_685 no
    H5 C18 3.0086 . 1_465 no
    H5 C19 3.5579 . 1_465 no
    H5 H4 2.5326 . 2_685 no
    H5 H18A 3.5520 . 1_465 no
    H5 H18B 2.5229 . 1_465 no
    H5 H18C 2.6356 . 1_465 no
    H5 H19C 2.6893 . 1_465 no
    H5 H19C 3.5690 . 2_775 no
    H5 H30 3.5397 . . no
    H8 O4 3.4179 . 1_565 no
    H8 C18 3.3972 . 1_465 no
    H8 C39 3.4457 . 1_565 no
    H8 H18A 3.1419 . 1_465 no
    H8 H18B 3.4023 . 1_465 no
    H8 H18C 3.0879 . 1_465 no
    H8 H28 3.2629 . 2_686 no
    H8 H29 3.3817 . 2_686 no
    H8 H30 3.5972 . . no
    H8 H39A 2.7319 . 1_565 no
    H8 H39B 3.3861 . 1_565 no
    H9 C20 3.4233 . 1_565 no
    H9 C28 3.4471 . 2_686 no
    H9 H17C 3.5047 . 2_776 no
    H9 H20A 2.8175 . 1_565 no
    H9 H20B 3.1279 . 1_565 no
    H9 H20B 3.4972 . 2_776 no
    H9 H28 2.6427 . 2_686 no
    H9 H39A 3.4756 . 1_565 no
    H9 H39B 3.2565 . 1_565 no
    H10 C20 3.2907 . 1_565 no
    H10 C25 3.2043 . 1_655 no
    H10 C26 3.2689 . 1_655 no
    H10 C27 3.5052 . 1_655 no
    H10 H17A 3.2488 . 2_776 no
    H10 H20A 2.8790 . 1_565 no
    H10 H20B 3.1254 . 1_565 no
    H10 H20C 3.3305 . 1_565 no
    H10 H25 3.2265 . 1_655 no
    H11 C21 3.1201 . 1_655 no
    H11 C22 2.9476 . 1_655 no
    H11 C23 2.7948 . 1_655 no
    H11 C24 2.8600 . 1_655 no
    H11 C25 3.0466 . 1_655 no
    H11 C26 3.1521 . 1_655 no
    H11 H22 3.4705 . 1_655 no
    H11 H23 3.2479 . 1_655 no
    H11 H24 3.3524 . 1_655 no
    H11 H37C 3.0481 . 2_775 no
    H11 H38C 3.4828 . 2_775 no
    H13 C22 3.1563 . 1_655 no
    H13 C23 3.0430 . 1_655 no
    H13 C37 3.4537 . 2_775 no
    H13 C38 3.5449 . 2_775 no
    H13 H22 3.0827 . 1_655 no
    H13 H23 2.8696 . 1_655 no
    H13 H24 3.0257 . 2_676 no
    H13 H37A 3.1325 . 2_775 no
    H13 H37C 2.9407 . 2_775 no
    H13 H38B 3.2048 . 2_775 no
    H13 H38C 3.0730 . 2_775 no
    H14 O3 2.6754 . . no
    H14 C24 3.5794 . 2_676 no
    H14 C35 3.5176 . . no
    H14 C38 3.1802 . . no
    H14 H24 3.0246 . 2_676 no
    H14 H25 3.1952 . 2_676 no
    H14 H33 3.1980 . . no
    H14 H38A 2.9460 . . no
    H14 H38B 2.7622 . . no
    H17A C9 3.4193 . 2_776 no
    H17A C10 3.1239 . 2_776 no
    H17A C11 3.4394 . 2_776 no
    H17A H10 3.2488 . 2_776 no
    H17A H23 2.8395 . 1_655 no
    H17A H24 3.3931 . 2_676 no
    H17A H25 3.4855 . 2_676 no
    H17B C22 3.3821 . 1_655 no
    H17B C23 2.9814 . 1_655 no
    H17B C29 3.1483 . 2_776 no
    H17B C30 2.9601 . 2_776 no
    H17B H22 3.1321 . 1_655 no
    H17B H23 2.3248 . 1_655 no
    H17B H29 2.9741 . 2_776 no
    H17B H30 2.6374 . 2_776 no
    H17C C9 3.4345 . 2_776 no
    H17C C29 3.0266 . 1_645 no
    H17C H9 3.5047 . 2_776 no
    H17C H29 2.5097 . 1_645 no
    H17C H29 3.4017 . 2_776 no
    H17C H30 3.2977 . 2_776 no
    H18A C22 3.5314 . 1_655 no
    H18A C28 3.5790 . 2_776 no
    H18A C29 3.0783 . 2_776 no
    H18A H5 3.5520 . 1_645 no
    H18A H8 3.1419 . 1_645 no
    H18A H22 2.7350 . 1_655 no
    H18A H28 3.5441 . 2_776 no
    H18A H29 2.6193 . 2_776 no
    H18A H34 2.7615 . 1_655 no
    H18B C3 3.4227 . 2_775 no
    H18B C4 3.3475 . 2_775 no
    H18B C5 3.4101 . 1_645 no
    H18B H3 3.2288 . 2_775 no
    H18B H4 3.1088 . 2_775 no
    H18B H5 2.5229 . 1_645 no
    H18B H8 3.4023 . 1_645 no
    H18B H34 3.5610 . 1_655 no
    H18C C5 3.2483 . 1_645 no
    H18C C29 3.5697 . 1_645 no
    H18C C30 3.2391 . 1_645 no
    H18C H5 2.6356 . 1_645 no
    H18C H8 3.0879 . 1_645 no
    H18C H29 3.3891 . 1_645 no
    H18C H29 3.0961 . 2_776 no
    H18C H30 2.7643 . 1_645 no
    H19A C1 3.5328 . 2_775 no
    H19A C2 3.3037 . 2_775 no
    H19A C3 3.0062 . 2_775 no
    H19A C4 2.9686 . 2_775 no
    H19A C5 3.2092 . 2_775 no
    H19A C6 3.4812 . 2_775 no
    H19A H3 3.3887 . 2_775 no
    H19A H4 3.3451 . 2_775 no
    H19A H38A 2.8762 . . no
    H19B C38 3.4358 . . no
    H19B C39 3.2488 . . no
    H19B C40 3.3541 . 2_765 no
    H19B H4 3.5571 . 1_645 no
    H19B H38A 2.5937 . . no
    H19B H38C 3.4631 . . no
    H19B H39A 3.4666 . 2_765 no
    H19B H39B 2.9822 . . no
    H19B H39C 2.6398 . . no
    H19B H40B 2.5695 . 2_765 no
    H19B H40C 3.2955 . 2_765 no
    H19C C4 3.1214 . 1_645 no
    H19C C4 3.4047 . 2_775 no
    H19C C5 3.1528 . 1_645 no
    H19C C5 3.4970 . 2_775 no
    H19C C40 3.5448 . 2_765 no
    H19C H4 2.6059 . 1_645 no
    H19C H4 3.4309 . 2_775 no
    H19C H5 2.6893 . 1_645 no
    H19C H5 3.5690 . 2_775 no
    H19C H40B 2.6852 . 2_765 no
    H20A C9 3.0849 . 1_545 no
    H20A C10 3.1275 . 1_545 no
    H20A C39 3.5219 . . no
    H20A C40 3.5302 . 2_765 no
    H20A H9 2.8175 . 1_545 no
    H20A H10 2.8790 . 1_545 no
    H20A H39B 2.9115 . . no
    H20A H39C 3.5019 . . no
    H20A H40B 3.3125 . 2_765 no
    H20A H40C 2.9080 . 2_765 no
    H20B H9 3.1279 . 1_545 no
    H20B H9 3.4972 . 2_776 no
    H20B H10 3.1254 . 1_545 no
    H20C C28 3.3390 . 1_645 no
    H20C C29 3.1325 . 1_645 no
    H20C C30 3.2835 . 1_645 no
    H20C H10 3.3305 . 1_545 no
    H20C H29 3.4322 . 1_645 no
    H20C H40B 3.4672 . 2_765 no
    H20C H40C 3.4191 . 2_765 no
    H22 O1 2.7802 . 1_455 no
    H22 C15 3.5198 . 1_455 no
    H22 C18 3.4450 . 1_455 no
    H22 H11 3.4705 . 1_455 no
    H22 H13 3.0827 . 1_455 no
    H22 H17B 3.1321 . 1_455 no
    H22 H18A 2.7350 . 1_455 no
    H22 H37A 3.3954 . 2_675 no
    H22 H37C 3.1823 . 2_675 no
    H23 O1 2.7517 . 1_455 no
    H23 C13 3.4922 . 1_455 no
    H23 C15 3.4131 . 1_455 no
    H23 C17 2.9194 . 1_455 no
    H23 C24 3.5932 . 2_576 no
    H23 B1 3.4196 . 1_455 no
    H23 H11 3.2479 . 1_455 no
    H23 H13 2.8696 . 1_455 no
    H23 H17A 2.8395 . 1_455 no
    H23 H17B 2.3248 . 1_455 no
    H23 H24 2.8649 . 2_576 no
    H24 N1 3.3862 . 2_676 no
    H24 C13 2.7911 . 2_676 no
    H24 C14 2.7126 . 2_676 no
    H24 C23 3.5183 . 2_576 no
    H24 B1 3.1429 . 2_676 no
    H24 H11 3.3524 . 1_455 no
    H24 H13 3.0257 . 2_676 no
    H24 H14 3.0246 . 2_676 no
    H24 H17A 3.3931 . 2_676 no
    H24 H23 2.8649 . 2_576 no
    H24 H24 3.4897 . 2_576 no
    H25 O2 3.2299 . 2_676 no
    H25 C14 3.3856 . 2_676 no
    H25 C33 3.5184 . 2_676 no
    H25 B1 3.4434 . 2_676 no
    H25 H10 3.2265 . 1_455 no
    H25 H14 3.1952 . 2_676 no
    H25 H17A 3.4855 . 2_676 no
    H25 H33 3.4850 . 2_676 no
    H28 C9 3.3784 . 2_686 no
    H28 C34 3.3559 . 2_676 no
    H28 H8 3.2629 . 2_686 no
    H28 H9 2.6427 . 2_686 no
    H28 H18A 3.5441 . 2_776 no
    H28 H34 3.0271 . 2_676 no
    H29 C17 3.4562 . 1_465 no
    H29 C17 3.5597 . 2_776 no
    H29 C18 3.2710 . 2_776 no
    H29 H8 3.3817 . 2_686 no
    H29 H17B 2.9741 . 2_776 no
    H29 H17C 2.5097 . 1_465 no
    H29 H17C 3.4017 . 2_776 no
    H29 H18A 2.6193 . 2_776 no
    H29 H18C 3.3891 . 1_465 no
    H29 H18C 3.0961 . 2_776 no
    H29 H20C 3.4322 . 1_465 no
    H29 H29 3.5140 . 2_686 no
    H30 C5 3.4040 . . no
    H30 C6 3.0763 . . no
    H30 C7 3.1137 . . no
    H30 C8 3.4874 . . no
    H30 C17 3.3842 . 2_776 no
    H30 H5 3.5397 . . no
    H30 H8 3.5972 . . no
    H30 H17B 2.6374 . 2_776 no
    H30 H17C 3.2977 . 2_776 no
    H30 H18C 2.7643 . 1_465 no
    H31 N1 3.3851 . . no
    H31 C1 2.7556 . . no
    H31 C2 2.8692 . . no
    H31 C3 3.1833 . . no
    H31 C4 3.4162 . . no
    H31 C5 3.3778 . . no
    H31 C6 3.0548 . . no
    H31 H2 3.2950 . . no
    H33 C2 3.1050 . . no
    H33 C3 3.3666 . . no
    H33 H2 2.9556 . . no
    H33 H3 3.3831 . . no
    H33 H14 3.1980 . . no
    H33 H25 3.4850 . 2_676 no
    H33 H37B 3.2274 . 2_675 no
    H33 H40A 3.4549 . 2_675 no
    H34 C18 3.5729 . 1_455 no
    H34 C28 3.2475 . 2_676 no
    H34 H18A 2.7615 . 1_455 no
    H34 H18B 3.5610 . 1_455 no
    H34 H28 3.0271 . 2_676 no
    H34 H37A 3.4395 . 2_675 no
    H34 H37B 3.3294 . 2_675 no
    H34 H37C 3.5750 . 2_675 no
    H37A C2 3.2809 . . no
    H37A C3 3.2319 . . no
    H37A C34 3.5331 . 2_675 no
    H37A H2 2.7348 . . no
    H37A H3 2.6147 . . no
    H37A H13 3.1325 . 2_775 no
    H37A H22 3.3954 . 2_675 no
    H37A H34 3.4395 . 2_675 no
    H37B C33 3.0667 . 2_675 no
    H37B C34 2.9875 . 2_675 no
    H37B B2 3.2813 . 2_675 no
    H37B H3 3.3418 . . no
    H37B H3 3.4791 . 2_675 no
    H37B H33 3.2274 . 2_675 no
    H37B H34 3.3294 . 2_675 no
    H37B H37B 3.2079 . 2_675 no
    H37C N2 3.3943 . 2_675 no
    H37C C11 3.4647 . 2_775 no
    H37C C21 3.4444 . 2_675 no
    H37C C22 3.3871 . 2_675 no
    H37C C33 3.3930 . 2_675 no
    H37C C34 3.5375 . 2_675 no
    H37C H11 3.0481 . 2_775 no
    H37C H13 2.9407 . 2_775 no
    H37C H22 3.1823 . 2_675 no
    H37C H34 3.5750 . 2_675 no
    H38A O2 2.6201 . . no
    H38A C14 3.2875 . . no
    H38A C16 3.4510 . . no
    H38A C19 3.0622 . . no
    H38A B1 3.1009 . . no
    H38A H14 2.9460 . . no
    H38A H19A 2.8762 . . no
    H38A H19B 2.5937 . . no
    H38B N1 3.1651 . 2_775 no
    H38B C1 3.4777 . 2_775 no
    H38B C2 3.4697 . . no
    H38B C13 3.0944 . 2_775 no
    H38B C14 3.1916 . . no
    H38B H2 2.5925 . . no
    H38B H13 3.2048 . 2_775 no
    H38B H14 2.7622 . . no
    H38C N1 2.6113 . 2_775 no
    H38C C1 3.0690 . 2_775 no
    H38C C6 3.4422 . 2_775 no
    H38C C7 3.2615 . 2_775 no
    H38C C11 3.2691 . 2_775 no
    H38C C12 2.7261 . 2_775 no
    H38C C13 3.0653 . 2_775 no
    H38C H11 3.4828 . 2_775 no
    H38C H13 3.0730 . 2_775 no
    H38C H19B 3.4631 . . no
    H39A C7 3.4810 . 1_545 no
    H39A C8 2.8891 . 1_545 no
    H39A C9 3.3302 . 1_545 no
    H39A H8 2.7319 . 1_545 no
    H39A H9 3.4756 . 1_545 no
    H39A H19B 3.4666 . 2_765 no
    H39A H39C 2.8638 . 2_765 no
    H39B O2 2.8790 . . no
    H39B C9 3.5354 . 1_545 no
    H39B H8 3.3861 . 1_545 no
    H39B H9 3.2565 . 1_545 no
    H39B H19B 2.9822 . . no
    H39B H20A 2.9115 . . no
    H39C C19 3.5707 . . no
    H39C C39 3.2368 . 2_765 no
    H39C H19B 2.6398 . . no
    H39C H20A 3.5019 . . no
    H39C H39A 2.8638 . 2_765 no
    H39C H39C 2.7173 . 2_765 no
    H40A C3 3.3213 . 2_675 no
    H40A C4 3.3780 . 2_675 no
    H40A C33 3.5877 . 2_675 no
    H40A H3 2.9959 . 2_675 no
    H40A H4 3.0916 . 2_675 no
    H40A H33 3.4549 . 2_675 no
    H40B C4 3.1340 . 2_675 no
    H40B C19 3.0629 . 2_765 no
    H40B H3 3.4447 . 2_675 no
    H40B H4 2.4566 . 2_675 no
    H40B H19B 2.5695 . 2_765 no
    H40B H19C 2.6852 . 2_765 no
    H40B H20A 3.3125 . 2_765 no
    H40B H20C 3.4672 . 2_765 no
    H40C C10 3.5263 . 2_775 no
    H40C C11 3.5352 . 2_775 no
    H40C C20 3.5942 . 2_765 no
    H40C H19B 3.2955 . 2_765 no
    H40C H20A 2.9080 . 2_765 no
    H40C H20C 3.4191 . 2_765 no
loop_
    _geom_angle_atom_site_label_1
    _geom_angle_atom_site_label_2
    _geom_angle_atom_site_label_3
    _geom_angle_site_symmetry_1
    _geom_angle_site_symmetry_2
    _geom_angle_site_symmetry_3
    _geom_angle
    _geom_angle_publ_flag
    C15 O1 B1 . . . 107.1(2) no
    C16 O2 B1 . . . 106.48(19) no
    C35 O3 B2 . . . 107.2(2) no
    C36 O4 B2 . . . 107.2(3) no
    C1 N1 C12 . . . 108.38(17) no
    C1 N1 C13 . . . 128.6(3) no
    C12 N1 C13 . . . 122.97(19) no
    C21 N2 C32 . . . 107.63(17) no
    C21 N2 C33 . . . 129.5(3) no
    C32 N2 C33 . . . 122.8(2) no
    N1 C1 C2 . . . 130.62(19) no
    N1 C1 C6 . . . 108.2(3) no
    C2 C1 C6 . . . 121.11(19) no
    C1 C2 C3 . . . 117.8(2) no
    C2 C3 C4 . . . 121.4(3) no
    C3 C4 C5 . . . 120.8(2) no
    C4 C5 C6 . . . 119.3(3) no
    C1 C6 C5 . . . 119.6(3) no
    C1 C6 C7 . . . 107.47(18) no
    C5 C6 C7 . . . 133.0(3) no
    C6 C7 C8 . . . 133.36(19) no
    C6 C7 C12 . . . 107.1(2) no
    C8 C7 C12 . . . 119.5(3) no
    C7 C8 C9 . . . 118.9(2) no
    C8 C9 C10 . . . 120.7(3) no
    C9 C10 C11 . . . 121.2(3) no
    C10 C11 C12 . . . 118.19(19) no
    N1 C12 C7 . . . 108.7(2) no
    N1 C12 C11 . . . 129.82(18) no
    C7 C12 C11 . . . 121.4(3) no
    N1 C13 C14 . . . 128.4(3) no
    C13 C14 B1 . . . 121.5(3) no
    O1 C15 C16 . . . 101.87(17) no
    O1 C15 C17 . . . 107.33(17) no
    O1 C15 C18 . . . 107.9(2) no
    C16 C15 C17 . . . 112.8(3) no
    C16 C15 C18 . . . 115.13(19) no
    C17 C15 C18 . . . 111.0(2) no
    O2 C16 C15 . . . 102.30(17) no
    O2 C16 C19 . . . 106.33(16) no
    O2 C16 C20 . . . 108.41(19) no
    C15 C16 C19 . . . 113.0(2) no
    C15 C16 C20 . . . 115.62(19) no
    C19 C16 C20 . . . 110.3(2) no
    N2 C21 C22 . . . 130.71(19) no
    N2 C21 C26 . . . 108.4(3) no
    C22 C21 C26 . . . 120.8(2) no
    C21 C22 C23 . . . 118.0(2) no
    C22 C23 C24 . . . 121.6(3) no
    C23 C24 C25 . . . 120.8(3) no
    C24 C25 C26 . . . 118.8(3) no
    C21 C26 C25 . . . 120.0(3) no
    C21 C26 C27 . . . 107.57(19) no
    C25 C26 C27 . . . 132.3(2) no
    C26 C27 C28 . . . 133.4(2) no
    C26 C27 C32 . . . 107.0(2) no
    C28 C27 C32 . . . 119.5(3) no
    C27 C28 C29 . . . 119.1(2) no
    C28 C29 C30 . . . 120.5(3) no
    C29 C30 C31 . . . 121.5(3) no
    C30 C31 C32 . . . 117.7(2) no
    N2 C32 C27 . . . 109.3(3) no
    N2 C32 C31 . . . 129.05(19) no
    C27 C32 C31 . . . 121.7(3) no
    N2 C33 C34 . . . 130.1(3) no
    C33 C34 B2 . . . 120.5(3) no
    O3 C35 C36 . . . 101.98(18) no
    O3 C35 C37 . . . 106.51(16) no
    O3 C35 C38 . . . 108.9(2) no
    C36 C35 C37 . . . 114.3(3) no
    C36 C35 C38 . . . 113.89(18) no
    C37 C35 C38 . . . 110.5(2) no
    O4 C36 C35 . . . 102.74(19) no
    O4 C36 C39 . . . 106.7(2) no
    O4 C36 C40 . . . 109.1(3) no
    C35 C36 C39 . . . 113.0(3) no
    C35 C36 C40 . . . 114.0(3) no
    C39 C36 C40 . . . 110.7(3) no
    O1 B1 O2 . . . 113.12(17) no
    O1 B1 C14 . . . 124.6(3) no
    O2 B1 C14 . . . 122.3(3) no
    O3 B2 O4 . . . 112.9(2) no
    O3 B2 C34 . . . 123.1(3) no
    O4 B2 C34 . . . 124.0(3) no
    C1 C2 H2 . . . 121.107 no
    C3 C2 H2 . . . 121.095 no
    C2 C3 H3 . . . 119.303 no
    C4 C3 H3 . . . 119.295 no
    C3 C4 H4 . . . 119.591 no
    C5 C4 H4 . . . 119.600 no
    C4 C5 H5 . . . 120.374 no
    C6 C5 H5 . . . 120.367 no
    C7 C8 H8 . . . 120.545 no
    C9 C8 H8 . . . 120.546 no
    C8 C9 H9 . . . 119.646 no
    C10 C9 H9 . . . 119.648 no
    C9 C10 H10 . . . 119.380 no
    C11 C10 H10 . . . 119.379 no
    C10 C11 H11 . . . 120.911 no
    C12 C11 H11 . . . 120.902 no
    N1 C13 H13 . . . 115.810 no
    C14 C13 H13 . . . 115.792 no
    C13 C14 H14 . . . 119.238 no
    B1 C14 H14 . . . 119.229 no
    C15 C17 H17A . . . 109.471 no
    C15 C17 H17B . . . 109.472 no
    C15 C17 H17C . . . 109.469 no
    H17A C17 H17B . . . 109.473 no
    H17A C17 H17C . . . 109.467 no
    H17B C17 H17C . . . 109.476 no
    C15 C18 H18A . . . 109.475 no
    C15 C18 H18B . . . 109.472 no
    C15 C18 H18C . . . 109.471 no
    H18A C18 H18B . . . 109.464 no
    H18A C18 H18C . . . 109.477 no
    H18B C18 H18C . . . 109.469 no
    C16 C19 H19A . . . 109.472 no
    C16 C19 H19B . . . 109.469 no
    C16 C19 H19C . . . 109.475 no
    H19A C19 H19B . . . 109.473 no
    H19A C19 H19C . . . 109.468 no
    H19B C19 H19C . . . 109.472 no
    C16 C20 H20A . . . 109.472 no
    C16 C20 H20B . . . 109.472 no
    C16 C20 H20C . . . 109.473 no
    H20A C20 H20B . . . 109.472 no
    H20A C20 H20C . . . 109.471 no
    H20B C20 H20C . . . 109.468 no
    C21 C22 H22 . . . 121.026 no
    C23 C22 H22 . . . 121.021 no
    C22 C23 H23 . . . 119.208 no
    C24 C23 H23 . . . 119.202 no
    C23 C24 H24 . . . 119.621 no
    C25 C24 H24 . . . 119.608 no
    C24 C25 H25 . . . 120.600 no
    C26 C25 H25 . . . 120.573 no
    C27 C28 H28 . . . 120.473 no
    C29 C28 H28 . . . 120.476 no
    C28 C29 H29 . . . 119.737 no
    C30 C29 H29 . . . 119.731 no
    C29 C30 H30 . . . 119.240 no
    C31 C30 H30 . . . 119.235 no
    C30 C31 H31 . . . 121.147 no
    C32 C31 H31 . . . 121.165 no
    N2 C33 H33 . . . 114.977 no
    C34 C33 H33 . . . 114.962 no
    C33 C34 H34 . . . 119.747 no
    B2 C34 H34 . . . 119.740 no
    C35 C37 H37A . . . 109.473 no
    C35 C37 H37B . . . 109.468 no
    C35 C37 H37C . . . 109.469 no
    H37A C37 H37B . . . 109.473 no
    H37A C37 H37C . . . 109.473 no
    H37B C37 H37C . . . 109.472 no
    C35 C38 H38A . . . 109.469 no
    C35 C38 H38B . . . 109.474 no
    C35 C38 H38C . . . 109.467 no
    H38A C38 H38B . . . 109.471 no
    H38A C38 H38C . . . 109.475 no
    H38B C38 H38C . . . 109.471 no
    C36 C39 H39A . . . 109.468 no
    C36 C39 H39B . . . 109.474 no
    C36 C39 H39C . . . 109.473 no
    H39A C39 H39B . . . 109.465 no
    H39A C39 H39C . . . 109.464 no
    H39B C39 H39C . . . 109.483 no
    C36 C40 H40A . . . 109.473 no
    C36 C40 H40B . . . 109.468 no
    C36 C40 H40C . . . 109.475 no
    H40A C40 H40B . . . 109.469 no
    H40A C40 H40C . . . 109.476 no
    H40B C40 H40C . . . 109.466 no
loop_
    _geom_torsion_atom_site_label_1
    _geom_torsion_atom_site_label_2
    _geom_torsion_atom_site_label_3
    _geom_torsion_atom_site_label_4
    _geom_torsion_site_symmetry_1
    _geom_torsion_site_symmetry_2
    _geom_torsion_site_symmetry_3
    _geom_torsion_site_symmetry_4
    _geom_torsion
    _geom_torsion_publ_flag
    C15 O1 B1 O2 . . . . -8.9(3) no
    C15 O1 B1 C14 . . . . 169.59(18) no
    B1 O1 C15 C16 . . . . 23.79(19) no
    B1 O1 C15 C17 . . . . -94.9(2) no
    B1 O1 C15 C18 . . . . 145.40(17) no
    C16 O2 B1 O1 . . . . -11.6(3) no
    C16 O2 B1 C14 . . . . 169.92(17) no
    B1 O2 C16 C15 . . . . 25.37(19) no
    B1 O2 C16 C19 . . . . -93.4(2) no
    B1 O2 C16 C20 . . . . 147.99(17) no
    C35 O3 B2 O4 . . . . 10.1(2) no
    C35 O3 B2 C34 . . . . -169.04(17) no
    B2 O3 C35 C36 . . . . -23.38(17) no
    B2 O3 C35 C37 . . . . 96.74(19) no
    B2 O3 C35 C38 . . . . -144.05(16) no
    C36 O4 B2 O3 . . . . 9.1(3) no
    C36 O4 B2 C34 . . . . -171.82(18) no
    B2 O4 C36 C35 . . . . -23.0(2) no
    B2 O4 C36 C39 . . . . 96.1(3) no
    B2 O4 C36 C40 . . . . -144.28(18) no
    C1 N1 C12 C7 . . . . 1.7(3) no
    C1 N1 C12 C11 . . . . -178.5(2) no
    C12 N1 C1 C2 . . . . 176.8(2) no
    C12 N1 C1 C6 . . . . -1.4(3) no
    C1 N1 C13 C14 . . . . -19.3(4) no
    C13 N1 C1 C2 . . . . -3.7(4) no
    C13 N1 C1 C6 . . . . 178.07(18) no
    C12 N1 C13 C14 . . . . 160.09(19) no
    C13 N1 C12 C7 . . . . -177.80(17) no
    C13 N1 C12 C11 . . . . 2.0(4) no
    C21 N2 C32 C27 . . . . 2.11(19) no
    C21 N2 C32 C31 . . . . -177.67(16) no
    C32 N2 C21 C22 . . . . 174.71(16) no
    C32 N2 C21 C26 . . . . -2.23(18) no
    C21 N2 C33 C34 . . . . -6.8(4) no
    C33 N2 C21 C22 . . . . -8.4(3) no
    C33 N2 C21 C26 . . . . 174.70(16) no
    C32 N2 C33 C34 . . . . 169.73(17) no
    C33 N2 C32 C27 . . . . -175.07(14) no
    C33 N2 C32 C31 . . . . 5.1(3) no
    N1 C1 C2 C3 . . . . 179.6(2) no
    N1 C1 C6 C5 . . . . -179.67(17) no
    N1 C1 C6 C7 . . . . 0.6(3) no
    C2 C1 C6 C5 . . . . 1.9(4) no
    C2 C1 C6 C7 . . . . -177.86(19) no
    C6 C1 C2 C3 . . . . -2.3(4) no
    C1 C2 C3 C4 . . . . 0.9(4) no
    C2 C3 C4 C5 . . . . 0.9(4) no
    C3 C4 C5 C6 . . . . -1.4(4) no
    C4 C5 C6 C1 . . . . 0.0(4) no
    C4 C5 C6 C7 . . . . 179.7(2) no
    C1 C6 C7 C8 . . . . 179.7(3) no
    C1 C6 C7 C12 . . . . 0.5(3) no
    C5 C6 C7 C8 . . . .  0.0(5) no
    C5 C6 C7 C12 . . . . -179.2(3) no
    C6 C7 C8 C9 . . . . -178.5(3) no
    C6 C7 C12 N1 . . . . -1.4(3) no
    C6 C7 C12 C11 . . . . 178.84(18) no
    C8 C7 C12 N1 . . . . 179.3(2) no
    C8 C7 C12 C11 . . . . -0.5(4) no
    C12 C7 C8 C9 . . . . 0.7(4) no
    C7 C8 C9 C10 . . . . 0.1(4) no
    C8 C9 C10 C11 . . . . -1.1(4) no
    C9 C10 C11 C12 . . . . 1.3(4) no
    C10 C11 C12 N1 . . . . 179.8(2) no
    C10 C11 C12 C7 . . . . -0.5(4) no
    N1 C13 C14 B1 . . . . -177.40(17) no
    C13 C14 B1 O1 . . . . -5.3(4) no
    C13 C14 B1 O2 . . . . 173.09(19) no
    O1 C15 C16 O2 . . . . -29.61(19) no
    O1 C15 C16 C19 . . . . 84.30(16) no
    O1 C15 C16 C20 . . . . -147.18(14) no
    C17 C15 C16 O2 . . . . 85.14(18) no
    C17 C15 C16 C19 . . . . -160.95(14) no
    C17 C15 C16 C20 . . . . -32.4(2) no
    C18 C15 C16 O2 . . . . -146.09(17) no
    C18 C15 C16 C19 . . . . -32.2(3) no
    C18 C15 C16 C20 . . . . 96.3(2) no
    N2 C21 C22 C23 . . . . -178.07(16) no
    N2 C21 C26 C25 . . . . 179.51(14) no
    N2 C21 C26 C27 . . . . 1.52(19) no
    C22 C21 C26 C25 . . . . 2.2(3) no
    C22 C21 C26 C27 . . . . -175.78(15) no
    C26 C21 C22 C23 . . . . -1.4(3) no
    C21 C22 C23 C24 . . . . -0.1(3) no
    C22 C23 C24 C25 . . . . 1.0(3) no
    C23 C24 C25 C26 . . . . -0.2(3) no
    C24 C25 C26 C21 . . . . -1.3(3) no
    C24 C25 C26 C27 . . . . 176.06(18) no
    C21 C26 C27 C28 . . . . 178.48(17) no
    C21 C26 C27 C32 . . . . -0.22(19) no
    C25 C26 C27 C28 . . . . 0.8(4) no
    C25 C26 C27 C32 . . . . -177.86(19) no
    C26 C27 C28 C29 . . . . -178.42(18) no
    C26 C27 C32 N2 . . . . -1.2(2) no
    C26 C27 C32 C31 . . . . 178.64(15) no
    C28 C27 C32 N2 . . . . 179.92(16) no
    C28 C27 C32 C31 . . . . -0.3(3) no
    C32 C27 C28 C29 . . . . 0.1(3) no
    C27 C28 C29 C30 . . . . 0.4(3) no
    C28 C29 C30 C31 . . . . -0.8(3) no
    C29 C30 C31 C32 . . . . 0.7(3) no
    C30 C31 C32 N2 . . . . 179.62(17) no
    C30 C31 C32 C27 . . . . -0.1(3) no
    N2 C33 C34 B2 . . . . 176.99(17) no
    C33 C34 B2 O3 . . . . 9.9(3) no
    C33 C34 B2 O4 . . . . -169.14(19) no
    O3 C35 C36 O4 . . . . 27.75(19) no
    O3 C35 C36 C39 . . . . -86.81(19) no
    O3 C35 C36 C40 . . . . 145.62(15) no
    C37 C35 C36 O4 . . . . -86.7(2) no
    C37 C35 C36 C39 . . . . 158.70(17) no
    C37 C35 C36 C40 . . . . 31.1(3) no
    C38 C35 C36 O4 . . . . 144.85(17) no
    C38 C35 C36 C39 . . . . 30.3(3) no
    C38 C35 C36 C40 . . . . -97.3(2) no
