# Supplementary material for: 9-[(E)-2-(4,4,5,5-Tetra­methyl-1,3,2-dioxa­borolan-2-yl)ethen­yl]-9H-carbazole
Source: Acta Crystallogr Sect E Struct Rep Online. 2011 Dec 10;68(Pt 1):o84. doi: 10.1107/S1600536811052470 (PMC3254436; doi:10.1107/S1600536811052470)
Supplement: Supplementary file 2 [file e-68-00o84-Isup2.hkl]

# 
# h,k,l, Fc-squared, Fo-squared, sigma(Fo-squared) and status flag 
# 
data_I
_shelx_title ' CzBpin' 
_shelx_refln_list_code          4 
_shelx_F_calc_maximum      192.98 
_exptl_crystal_F_000       680.00 
_reflns_d_resolution_high  0.8256 
 
loop_ 
 _symmetry_equiv_pos_as_xyz 
 'x, y, z' 
 '-x, -y, -z' 
 
_cell_length_a    11.6160 
_cell_length_b    12.9620 
_cell_length_c    12.9900 
_cell_angle_alpha  83.620 
_cell_angle_beta   85.632 
_cell_angle_gamma  64.647 
 
_shelx_F_squared_multiplier     1.000 
 
loop_ 
 _refln_index_h 
 _refln_index_k 
 _refln_index_l 
 _refln_F_squared_calc 
 _refln_F_squared_meas 
 _refln_F_squared_sigma 
 _refln_observed_status 
   1   0   0       60.95       67.07      5.92 o 
   2   0   0     2833.18     2613.26     15.66 o 
   3   0   0      223.26      203.12      6.71 o 
   4   0   0     1552.06     1503.04     25.65 o 
   5   0   0      866.41      955.37     44.57 o 
   6   0   0      412.52      425.05     13.85 o 
   7   0   0      229.78      244.96      9.13 o 
   8   0   0       24.30       29.03      7.83 o 
   9   0   0      222.64      220.82     21.64 o 
  10   0   0        3.40        1.08      4.95 o 
  11   0   0      591.42      563.80     20.54 o 
  12   0   0      162.89      136.09     72.08 o 
 -11   1   0       11.65       -2.25     18.15 o 
 -10   1   0       11.61       13.12      6.39 o 
  -9   1   0      374.26      378.99     13.85 o 
  -8   1   0      197.79      204.82     12.92 o 
  -7   1   0       27.19       18.68      4.44 o 
  -6   1   0        3.19        0.91      2.64 o 
  -5   1   0     1459.34     1471.39     21.33 o 
  -4   1   0     2269.75     2320.40     22.62 o 
  -3   1   0      707.86      723.07      9.45 o 
  -2   1   0     1101.71     1139.82     11.86 o 
  -1   1   0     2422.60     2239.35     16.37 o 
   0   1   0     4419.23     4151.23     19.87 o 
   1   1   0       87.86       68.75      7.51 o 
   2   1   0     4502.56     4310.44     32.08 o 
   3   1   0     1524.48     1468.72     19.12 o 
   4   1   0       62.66       53.39      9.04 o 
   5   1   0      122.03      118.07      8.49 o 
   6   1   0      500.53      521.35     13.41 o 
   7   1   0      223.17      213.68     10.48 o 
   8   1   0       23.72       14.07      4.47 o 
   9   1   0       81.19       96.76     11.93 o 
  10   1   0      132.47      132.23     12.38 o 
  11   1   0      192.54      151.31     23.05 o 
  12   1   0       54.39       73.08     41.79 o 
  13   1   0       83.70       89.35     36.90 o 
 -11   2   0       18.39        4.35     17.62 o 
 -10   2   0       20.16       10.02      6.57 o 
  -9   2   0       24.70       14.95     11.86 o 
  -8   2   0        0.20       -1.66      8.87 o 
  -7   2   0      924.08     1010.04     33.30 o 
  -6   2   0      703.98      758.51     33.59 o 
  -5   2   0      168.73      158.41     11.61 o 
  -4   2   0      556.06      612.20     21.34 o 
  -3   2   0      747.77      723.81     10.47 o 
  -2   2   0     1522.95     1462.77     15.68 o 
  -1   2   0     9528.90     9354.85     69.35 o 
   0   2   0     5020.46     4527.37     33.63 o 
   1   2   0     9749.16     9077.04     30.61 o 
   2   2   0     1205.85     1100.67     13.88 o 
   3   2   0      521.43      512.51      9.56 o 
   4   2   0      375.76      342.16      8.02 o 
   5   2   0     1388.27     1396.31     15.12 o 
   6   2   0      198.08      171.32     20.61 o 
   7   2   0      373.43      360.82     13.57 o 
   8   2   0       85.86       90.71      8.89 o 
   9   2   0       42.17       38.19     10.43 o 
  10   2   0       98.14       98.53     10.92 o 
  11   2   0       41.98       33.07      8.43 o 
  12   2   0        9.79       -2.99     16.89 o 
  13   2   0        1.49       19.91     14.45 o 
 -11   3   0        1.51       -5.46     15.89 o 
 -10   3   0      182.85      194.72     29.15 o 
  -9   3   0        1.77       -2.26      4.66 o 
  -8   3   0        9.24        5.44      8.47 o 
  -7   3   0      965.80     1010.72     33.62 o 
  -6   3   0      304.27      317.84     13.90 o 
  -5   3   0     1712.71     1848.72     20.52 o 
  -4   3   0      728.87      771.64     17.27 o 
  -3   3   0      773.56      792.62     11.30 o 
  -2   3   0      347.19      342.27      7.16 o 
  -1   3   0      320.89      253.46      6.34 o 
   0   3   0     1540.86     1394.46      8.71 o 
   1   3   0      830.93      783.13     13.16 o 
   2   3   0       30.85       21.39      5.72 o 
   3   3   0      150.73      152.31      6.05 o 
   4   3   0      970.90      968.98     21.13 o 
   5   3   0      718.08      727.95      9.71 o 
   6   3   0      916.80     1015.19     15.60 o 
   7   3   0      225.61      204.22     29.61 o 
   8   3   0       44.79       57.08      9.56 o 
   9   3   0       31.28       20.77      8.36 o 
  10   3   0        5.88       14.67      6.65 o 
  11   3   0        0.42        7.66      8.14 o 
  12   3   0        2.24        1.43     11.81 o 
  13   3   0       69.16       82.73     20.42 o 
 -10   4   0       25.26       18.65     11.96 o 
  -9   4   0        0.08        5.36      5.00 o 
  -8   4   0       36.84       24.16     10.18 o 
  -7   4   0       87.38       89.62     18.19 o 
  -6   4   0      180.26      188.17     17.57 o 
  -5   4   0        2.89       -5.80     11.37 o 
  -4   4   0      592.63      583.66     11.51 o 
  -3   4   0      686.77      715.31     32.12 o 
  -2   4   0     1531.43     1642.95     17.48 o 
  -1   4   0     2443.64     2504.94     23.75 o 
   0   4   0      507.12      493.24      8.05 o 
   1   4   0      295.49      239.77      5.71 o 
   2   4   0      250.44      214.92      6.53 o 
   3   4   0      185.11      188.64      5.75 o 
   4   4   0       37.71       28.37      5.82 o 
   5   4   0       10.71        3.62      4.25 o 
   6   4   0     1684.03     1735.17     33.67 o 
   7   4   0      114.42      120.45     13.13 o 
   8   4   0       53.07       74.02     10.23 o 
   9   4   0        2.23       10.43      6.51 o 
  10   4   0       43.66       44.68     10.67 o 
  11   4   0        8.17       22.19      9.27 o 
  12   4   0       48.50       66.37      8.67 o 
  13   4   0       94.19       76.06     30.88 o 
 -10   5   0       20.03       14.30     13.32 o 
  -9   5   0       86.15       85.68     22.28 o 
  -8   5   0       92.49       57.62     17.93 o 
  -7   5   0      503.88      539.95     21.14 o 
  -6   5   0       55.93       59.69      9.58 o 
  -5   5   0      446.41      474.87     20.12 o 
  -4   5   0      759.34      833.82     20.76 o 
  -3   5   0      266.25      263.40     18.87 o 
  -2   5   0       20.32       24.78      8.43 o 
  -1   5   0      373.00      404.08     17.04 o 
   0   5   0       15.83       15.33      5.40 o 
   1   5   0        6.24       11.83      3.51 o 
   2   5   0     2998.20     3081.83     27.74 o 
   3   5   0        0.58        3.36      3.28 o 
   4   5   0     1681.39     1691.33     16.84 o 
   5   5   0      927.52     1022.61     15.18 o 
   6   5   0      158.67      168.64     11.29 o 
   7   5   0      308.66      339.72     14.38 o 
   8   5   0      196.79      207.25     10.96 o 
   9   5   0       61.59       43.43     27.81 o 
  10   5   0      361.99      402.37     14.62 o 
  11   5   0       86.91       99.37     14.51 o 
  12   5   0      232.21      250.84     18.51 o 
  13   5   0        0.10        6.98      7.40 o 
  -9   6   0      127.81      153.49     68.52 o 
  -8   6   0        8.94       14.96      7.22 o 
  -7   6   0        0.87        6.04      4.65 o 
  -6   6   0      403.70      472.03     23.26 o 
  -5   6   0        0.00       10.18      6.17 o 
  -4   6   0      486.29      490.02     20.30 o 
  -3   6   0        7.28       19.52      7.23 o 
  -2   6   0      372.07      355.79     13.16 o 
  -1   6   0      952.75     1073.52     24.20 o 
   0   6   0      901.54      942.03     38.44 o 
   1   6   0      491.12      506.51     13.96 o 
   2   6   0      861.01      929.17     13.02 o 
   3   6   0     5519.30     5908.32     90.59 o 
   4   6   0      598.29      592.02     22.81 o 
   5   6   0      201.85      175.75      9.87 o 
   6   6   0      173.27      184.89     16.28 o 
   7   6   0        0.77        5.47      4.89 o 
   8   6   0      105.83       95.12     14.43 o 
   9   6   0      380.18      397.72     27.55 o 
  10   6   0       32.36       31.25      8.58 o 
  11   6   0      597.95      616.14     30.62 o 
  12   6   0        4.96        8.57      8.11 o 
  13   6   0       12.76        9.29     14.93 o 
  14   6   0        4.42        0.36     15.54 o 
  -8   7   0       11.03       16.76      6.63 o 
  -7   7   0      102.63       80.44     22.60 o 
  -6   7   0       23.42       40.15     11.38 o 
  -5   7   0      775.90      793.05     36.23 o 
  -4   7   0        9.92       13.32      7.74 o 
  -3   7   0      737.01      726.80     22.04 o 
  -2   7   0       15.44       13.05      7.66 o 
  -1   7   0      943.68     1006.72     29.23 o 
   0   7   0      198.23      195.51     11.29 o 
   1   7   0     1495.52     1615.89     21.42 o 
   2   7   0        0.07        4.36      6.73 o 
   3   7   0     1777.20     1999.15     34.25 o 
   4   7   0        4.11       -3.00      7.90 o 
   5   7   0      373.85      355.86     15.96 o 
   6   7   0      858.08      893.83     17.32 o 
   7   7   0       67.07       78.58     18.56 o 
   8   7   0       17.57       21.62      8.10 o 
   9   7   0       90.82       75.01     10.23 o 
  10   7   0        7.19       12.84      7.18 o 
  11   7   0        3.38        2.97      7.31 o 
  12   7   0      106.09      150.75     50.98 o 
  13   7   0        0.58       -1.15      6.16 o 
  14   7   0       28.25       35.51     15.27 o 
  -7   8   0       15.37       11.80      6.93 o 
  -6   8   0      200.22      232.47     22.60 o 
  -5   8   0      121.19      106.42     25.60 o 
  -4   8   0      887.11      913.12     16.87 o 
  -3   8   0       47.16       65.62     11.14 o 
  -2   8   0        0.17        6.91      6.11 o 
  -1   8   0       95.53      104.30     15.65 o 
   0   8   0      115.48      149.64     11.80 o 
   1   8   0      185.50      225.38     12.57 o 
   2   8   0       33.15       37.99      8.12 o 
   3   8   0       57.38       36.62      8.83 o 
   4   8   0      333.93      364.61     20.69 o 
   5   8   0      219.20      182.67     19.43 o 
   6   8   0      143.50      149.16     11.32 o 
   7   8   0       63.37       70.66     10.41 o 
   8   8   0      170.74      162.74     12.75 o 
   9   8   0       19.54       19.87     11.87 o 
  10   8   0       75.00       59.01     11.30 o 
  11   8   0       41.58       18.62      8.63 o 
  12   8   0       24.40       31.50      9.14 o 
  13   8   0       11.80       16.55      8.46 o 
  -6   9   0       12.61        9.52     15.37 o 
  -5   9   0        2.50       -1.28      6.76 o 
  -4   9   0       19.55       20.33     10.01 o 
  -3   9   0      106.74       83.35     21.03 o 
  -2   9   0      183.90      149.38     32.16 o 
  -1   9   0       61.97       30.05     15.43 o 
   0   9   0        3.67        9.31      8.53 o 
   1   9   0      190.97      190.97     16.25 o 
   2   9   0       49.61       49.96      9.21 o 
   3   9   0        0.17        7.75      5.96 o 
   4   9   0      497.65      492.19     13.78 o 
   5   9   0       47.93       59.55     10.94 o 
   6   9   0        4.87        6.13      8.29 o 
   7   9   0      102.09      101.88     21.74 o 
   8   9   0      350.10      334.03     17.91 o 
   9   9   0        7.77        5.48      8.39 o 
  10   9   0        4.00        2.42      7.73 o 
  11   9   0       84.18      101.17     15.10 o 
  12   9   0       12.70       12.00      7.35 o 
  13   9   0        0.56        2.40      6.14 o 
  -5  10   0       10.22        3.81      5.19 o 
  -4  10   0        0.03       -0.89      8.90 o 
  -3  10   0        7.14       -3.25      8.51 o 
  -2  10   0       21.06       18.27      7.14 o 
  -1  10   0      346.38      341.02     13.65 o 
   0  10   0      368.70      399.23     14.28 o 
   1  10   0      202.59      212.49     11.22 o 
   2  10   0      260.19      298.14     25.32 o 
   3  10   0      264.67      247.77     14.39 o 
   4  10   0      147.42      177.59     11.68 o 
   5  10   0       50.70       42.09     20.13 o 
   6  10   0      225.63      224.78     12.87 o 
   7  10   0      251.74      268.04     14.01 o 
   8  10   0       20.12       19.60      8.39 o 
   9  10   0       65.46       63.08     12.69 o 
  10  10   0       12.21       15.59      6.66 o 
  11  10   0       32.37       28.10      7.65 o 
  12  10   0       11.55        0.53      6.02 o 
  13  10   0        1.65        4.28      4.00 o 
  -4  11   0        0.00        5.00      8.58 o 
  -3  11   0       95.11       98.86     17.96 o 
  -2  11   0       38.70       30.98      7.86 o 
  -1  11   0       40.10       30.38      8.34 o 
   0  11   0        0.00        8.28      5.98 o 
   1  11   0       15.47       20.25      8.19 o 
   2  11   0       37.43       20.52      8.91 o 
   3  11   0      149.67      121.63     26.41 o 
   4  11   0      879.77      885.64     20.10 o 
   5  11   0        0.60       -4.74      8.07 o 
   6  11   0        4.48       16.30      7.22 o 
   7  11   0       83.45       68.16     18.62 o 
   8  11   0      364.44      356.24     19.14 o 
   9  11   0        6.96        8.80      6.72 o 
  10  11   0       35.41       28.33      9.34 o 
  11  11   0        0.16        1.36      6.99 o 
  12  11   0      143.77       92.56     22.84 o 
  13  11   0        1.06        0.59      7.18 o 
  -3  12   0        4.11        4.86      8.28 o 
  -2  12   0        1.54        7.99     17.96 o 
  -1  12   0       79.23       76.94     12.40 o 
   0  12   0       59.78       43.15     12.21 o 
   1  12   0       43.91       49.50     11.60 o 
   2  12   0      175.02      158.81     24.31 o 
   3  12   0      189.34      187.01     16.82 o 
   4  12   0        0.13       -1.01     13.12 o 
   5  12   0      128.37      155.78     15.36 o 
   6  12   0       30.56       18.97      7.78 o 
   7  12   0      628.64      688.74     45.75 o 
   8  12   0       14.76       19.12      8.76 o 
   9  12   0        3.39        9.44      4.39 o 
  10  12   0        3.64        7.29      6.12 o 
  11  12   0      143.96      142.56     25.03 o 
  12  12   0      193.16      204.85     39.61 o 
  -2  13   0        2.88        8.86      6.11 o 
  -1  13   0        0.06        3.16      8.31 o 
   0  13   0       46.98       27.50     12.60 o 
   1  13   0       55.06       53.05     10.92 o 
   2  13   0       19.79        8.97      6.15 o 
   3  13   0       22.13       29.13     14.76 o 
   4  13   0       24.06       12.84      7.79 o 
   5  13   0       98.48      109.48     13.45 o 
   6  13   0       56.09       39.45     19.94 o 
   7  13   0       15.21        3.40     10.27 o 
   8  13   0      311.57      308.43     36.50 o 
   9  13   0       23.36       17.49      6.04 o 
  10  13   0       10.89       11.50      9.03 o 
  11  13   0        0.95        6.93      6.88 o 
   0  14   0      106.45      104.06     24.05 o 
   1  14   0       28.15       40.45     14.99 o 
   2  14   0       25.48       42.17      8.11 o 
   3  14   0        2.96        3.67      4.78 o 
   4  14   0        2.72       12.91      7.24 o 
   5  14   0        0.71        6.55      7.55 o 
   6  14   0        0.02        5.81      5.76 o 
   7  14   0      162.31      175.61     14.73 o 
   8  14   0        0.96        6.26      7.13 o 
   9  14   0        6.96       15.41      8.93 o 
  10  14   0        6.40       10.94     19.90 o 
   3  15   0        0.06        4.57      9.00 o 
   4  15   0       84.86      112.96     12.69 o 
   5  15   0       50.23       59.25     12.32 o 
   6  15   0        6.59       21.71     11.58 o 
   7  15   0        9.42        9.60      5.41 o 
   8  15   0        0.16        3.11      8.76 o 
   9  15   0        1.57        8.10      4.16 o 
  -8 -15   1       25.03       16.81      9.43 o 
  -7 -15   1       32.62       19.18     10.81 o 
  -6 -15   1       14.53       14.31      6.62 o 
  -5 -15   1       28.15       23.31      8.46 o 
  -4 -15   1       93.49       58.76     18.36 o 
  -3 -15   1        0.65       -3.34      8.38 o 
 -10 -14   1       39.60       33.20     12.24 o 
  -9 -14   1       11.06        1.84      8.93 o 
  -8 -14   1      194.50      193.26     32.37 o 
  -7 -14   1       50.50       62.73     18.09 o 
  -6 -14   1        4.29        4.96      5.08 o 
  -5 -14   1       15.05       10.82      7.47 o 
  -4 -14   1        0.02        3.22      5.90 o 
  -3 -14   1        0.00        0.35     10.08 o 
  -2 -14   1       68.75       49.86      8.61 o 
  -1 -14   1       11.39        6.66      6.39 o 
   0 -14   1       79.81      116.50     19.58 o 
 -11 -13   1       11.28       11.54      9.95 o 
 -10 -13   1      384.54      435.27     15.97 o 
  -9 -13   1       10.19        8.74      5.39 o 
  -8 -13   1      152.08      154.94     20.17 o 
  -7 -13   1        6.23       13.81      6.30 o 
  -6 -13   1        0.78       -0.56      4.35 o 
  -5 -13   1      146.13      149.06     22.67 o 
  -4 -13   1      600.91      622.58     24.83 o 
  -3 -13   1      176.28      161.90     11.36 o 
  -2 -13   1       14.98        5.92      5.36 o 
  -1 -13   1        4.75        3.48     20.13 o 
   0 -13   1      101.65       95.54     12.49 o 
   1 -13   1       30.28       15.79     11.59 o 
 -12 -12   1       15.88        9.96      7.12 o 
 -11 -12   1       18.83        9.71      4.98 o 
 -10 -12   1       37.91       43.58     19.21 o 
  -9 -12   1      136.27      101.33     26.85 o 
  -8 -12   1       22.56       20.01      8.86 o 
  -7 -12   1       23.58       18.88      8.87 o 
  -6 -12   1      642.53      650.13     17.17 o 
  -5 -12   1        7.46       10.02      7.16 o 
  -4 -12   1        1.92        3.59      3.07 o 
  -3 -12   1        0.13       10.58      8.95 o 
  -2 -12   1      304.91      322.43     20.68 o 
  -1 -12   1       44.89       35.68     28.96 o 
   0 -12   1        0.15        2.07      5.16 o 
   1 -12   1       16.66       25.95     19.33 o 
   2 -12   1       83.83       80.62     19.79 o 
   3 -12   1        1.46        6.09      5.19 o 
 -13 -11   1       62.11       49.61     10.34 o 
 -12 -11   1       19.48       13.52      7.63 o 
 -11 -11   1      159.51      166.75     21.19 o 
 -10 -11   1       59.12       37.52     12.89 o 
  -9 -11   1       77.50       88.45     13.41 o 
  -8 -11   1       18.91       32.48      9.74 o 
  -7 -11   1       39.90       25.81      8.01 o 
  -6 -11   1     1088.85     1016.77     34.46 o 
  -5 -11   1      640.87      680.66     18.91 o 
  -4 -11   1      649.61      669.86     18.51 o 
  -3 -11   1      109.54      113.06     12.55 o 
  -2 -11   1       75.67       86.60     13.77 o 
  -1 -11   1       24.41       15.79      5.85 o 
   0 -11   1      115.96       86.95     23.52 o 
   1 -11   1      135.52      146.38     13.58 o 
   2 -11   1        0.51        9.48      6.05 o 
   3 -11   1        1.05        4.76      8.18 o 
   4 -11   1       81.37       92.24     27.82 o 
 -13 -10   1       52.01       32.42     17.65 o 
 -12 -10   1      175.74      176.21     18.61 o 
 -11 -10   1       52.38       40.72      9.89 o 
 -10 -10   1      207.39      226.51     18.40 o 
  -9 -10   1      387.68      374.68     15.96 o 
  -8 -10   1        9.52        7.28      3.76 o 
  -7 -10   1        0.00       -1.47      8.48 o 
  -6 -10   1       89.41       99.89     17.99 o 
  -5 -10   1        1.09        0.34      4.21 o 
  -4 -10   1      149.46      144.25     18.04 o 
  -3 -10   1        4.73        4.48      7.24 o 
  -2 -10   1     1270.58     1451.91     35.37 o 
  -1 -10   1      956.71     1004.14     49.22 o 
   0 -10   1      331.63      344.54     18.45 o 
   1 -10   1       32.45       23.87      7.60 o 
   2 -10   1      183.82      172.88     11.80 o 
   3 -10   1        2.11        4.06      6.68 o 
   4 -10   1       34.69       21.21      9.07 o 
   5 -10   1      104.42      114.53     14.41 o 
 -13  -9   1       82.59       80.15     17.35 o 
 -12  -9   1       10.13        9.81      4.90 o 
 -11  -9   1      165.35      158.55     24.98 o 
 -10  -9   1       11.63       12.37      8.31 o 
  -9  -9   1      126.79      162.42     16.42 o 
  -8  -9   1      534.09      576.06     28.67 o 
  -7  -9   1       42.28       37.59     12.90 o 
  -6  -9   1       44.65       35.63     12.87 o 
  -5  -9   1        1.62        6.31      6.47 o 
  -4  -9   1       45.52       30.37     12.14 o 
  -3  -9   1        7.37        7.26      7.02 o 
  -2  -9   1       62.01       71.03     11.30 o 
  -1  -9   1      381.27      378.32     14.36 o 
   0  -9   1       24.31       32.66     10.39 o 
   1  -9   1      151.14      158.38     15.63 o 
   2  -9   1       79.72      112.28     23.12 o 
   3  -9   1       31.37       40.60     10.62 o 
   4  -9   1       53.38       45.39     13.49 o 
   5  -9   1        5.37        9.50      3.80 o 
   6  -9   1       19.72       16.96      7.57 o 
 -13  -8   1       27.84       14.14     10.40 o 
 -12  -8   1       17.08       18.29      7.24 o 
 -11  -8   1       99.26       61.87     10.94 o 
 -10  -8   1      169.45      136.01      9.76 o 
  -9  -8   1      339.43      327.40     15.06 o 
  -8  -8   1     1571.03     1712.72     57.70 o 
  -7  -8   1       24.97       31.18     11.29 o 
  -6  -8   1        2.69        7.62      7.15 o 
  -5  -8   1      171.59      205.57     14.67 o 
  -4  -8   1      111.38      122.08     12.85 o 
  -3  -8   1       69.81       50.80     11.01 o 
  -2  -8   1       34.39       44.80     11.72 o 
  -1  -8   1      752.61      797.31     15.09 o 
   0  -8   1      281.94      321.58     15.89 o 
   1  -8   1      276.23      260.90     12.45 o 
   2  -8   1       57.00       53.75     12.51 o 
   3  -8   1       82.62       84.66     17.59 o 
   4  -8   1      123.48      120.75     11.46 o 
   5  -8   1       17.07       26.46     10.00 o 
   6  -8   1       47.10       39.16     11.99 o 
   7  -8   1       38.32       38.22      9.56 o 
 -13  -7   1      103.51       94.20     17.98 o 
 -12  -7   1       37.99       30.14      7.97 o 
 -11  -7   1       89.67      103.79     11.61 o 
 -10  -7   1      106.43      111.86     12.40 o 
  -9  -7   1      792.87      797.62     23.49 o 
  -8  -7   1      122.85      140.03     12.27 o 
  -7  -7   1       45.95       39.86     11.76 o 
  -6  -7   1      316.97      296.36     13.25 o 
  -5  -7   1      306.74      337.42     17.09 o 
  -4  -7   1     1780.90     1848.92     35.45 o 
  -3  -7   1      136.74      168.14     15.79 o 
  -2  -7   1      169.31      197.10     11.74 o 
  -1  -7   1      321.57      295.30     12.65 o 
   0  -7   1      164.04      172.86     22.26 o 
   1  -7   1      131.93      133.61     28.54 o 
   2  -7   1       25.93       21.07     14.37 o 
   3  -7   1      222.99      225.82     17.31 o 
   4  -7   1       64.11       62.60     10.54 o 
   5  -7   1        0.61        6.72      5.87 o 
   6  -7   1        6.88       -0.65      5.15 o 
   7  -7   1        0.02       -0.61      7.24 o 
   8  -7   1       26.51       19.06     13.38 o 
 -13  -6   1       41.08       41.04     12.01 o 
 -12  -6   1        0.17        7.74      6.06 o 
 -11  -6   1       12.52       10.31      4.98 o 
 -10  -6   1      256.45      277.00     33.94 o 
  -9  -6   1      168.39      127.37     15.79 o 
  -8  -6   1       21.11       41.50     12.88 o 
  -7  -6   1      337.75      338.11     13.82 o 
  -6  -6   1      142.21      127.91      9.31 o 
  -5  -6   1       22.70       25.07     11.78 o 
  -4  -6   1      362.02      359.62     24.43 o 
  -3  -6   1      210.93      226.86      6.85 o 
  -2  -6   1      448.25      431.54     11.42 o 
  -1  -6   1      296.12      298.16     10.51 o 
   0  -6   1       91.77       74.33      7.85 o 
   1  -6   1       50.69       66.93     12.02 o 
   2  -6   1      348.77      385.50     16.25 o 
   3  -6   1       15.97       29.93      9.75 o 
   4  -6   1      178.81      179.02     13.21 o 
   5  -6   1       10.62       15.77      7.02 o 
   6  -6   1      144.56      154.89     18.38 o 
   7  -6   1      131.12      130.21     13.96 o 
   8  -6   1       10.90        7.74     11.14 o 
   9  -6   1        7.89        3.07     14.88 o 
 -13  -5   1       49.15       39.06     11.23 o 
 -12  -5   1       33.33       46.94     18.30 o 
 -11  -5   1       11.34       17.22      9.98 o 
 -10  -5   1       11.04       20.30      9.42 o 
  -9  -5   1      177.76      199.83     13.46 o 
  -8  -5   1      155.38      165.53     12.15 o 
  -7  -5   1      677.61      720.34     18.15 o 
  -6  -5   1      466.97      489.61     14.05 o 
  -5  -5   1       25.87       24.78      6.46 o 
  -4  -5   1      532.66      503.91     11.51 o 
  -3  -5   1      203.63      211.91      6.73 o 
  -2  -5   1      534.24      479.19     10.83 o 
  -1  -5   1      294.65      288.79      7.31 o 
   0  -5   1      581.66      564.06      9.26 o 
   1  -5   1        1.68        2.88      2.36 o 
   2  -5   1       21.26       10.03      8.09 o 
   3  -5   1        2.16        1.33      4.60 o 
   4  -5   1       12.52        3.34      7.78 o 
   5  -5   1      414.83      466.15     19.36 o 
   6  -5   1      194.00      205.56     10.76 o 
   7  -5   1       32.02       14.71      7.90 o 
   8  -5   1       22.22       17.11      8.62 o 
   9  -5   1       55.59       79.70     22.00 o 
  10  -5   1       60.72       55.71     33.50 o 
 -13  -4   1       68.04       86.25     25.33 o 
 -12  -4   1      292.52      309.49     20.03 o 
 -11  -4   1      134.40      107.62     11.54 o 
 -10  -4   1        6.79        6.62      8.35 o 
  -9  -4   1        3.32        3.30      4.57 o 
  -8  -4   1      154.43      146.13     20.84 o 
  -7  -4   1      184.56      182.00     14.13 o 
  -6  -4   1      883.11      914.49     62.82 o 
  -5  -4   1        0.72        0.40      3.35 o 
  -4  -4   1      409.78      369.86      7.00 o 
  -3  -4   1     2599.91     2532.40     31.00 o 
  -2  -4   1      779.80      713.67     10.50 o 
  -1  -4   1      889.55      819.58     10.57 o 
   0  -4   1     1650.82     1640.15     11.38 o 
   1  -4   1       16.75       16.63      4.35 o 
   2  -4   1      138.46      133.37      5.53 o 
   3  -4   1      295.17      279.71     13.44 o 
   4  -4   1        4.46        6.53      5.11 o 
   5  -4   1      239.10      233.59     19.99 o 
   6  -4   1      437.76      387.08     23.49 o 
   7  -4   1      107.14       84.28     13.44 o 
   8  -4   1       84.42       95.59     33.09 o 
   9  -4   1       39.38       25.55     10.72 o 
  10  -4   1        4.49       -2.19     15.61 o 
 -13  -3   1        0.09       -0.60     13.38 o 
 -12  -3   1      138.52      155.29     10.51 o 
 -11  -3   1      358.65      409.28     18.75 o 
 -10  -3   1      133.73      155.63     24.33 o 
  -9  -3   1        0.16        9.08      6.18 o 
  -8  -3   1      551.29      598.18     16.16 o 
  -7  -3   1      155.59      140.75     42.66 o 
  -6  -3   1        0.02       -2.56      5.42 o 
  -5  -3   1       26.54       16.36      6.08 o 
  -4  -3   1      461.51      464.72      9.60 o 
  -3  -3   1      310.99      233.44      6.19 o 
  -2  -3   1      293.51      261.34      6.27 o 
  -1  -3   1     1189.80     1093.88     12.05 o 
   0  -3   1     2544.94     2516.40     11.71 o 
   1  -3   1      864.06      823.65     10.59 o 
   2  -3   1      628.55      607.71      9.33 o 
   3  -3   1       84.56       60.77      8.86 o 
   4  -3   1       56.86       55.18      7.82 o 
   5  -3   1      208.91      220.41      7.42 o 
   6  -3   1        7.52        6.28      2.53 o 
   7  -3   1       29.14       18.19      8.33 o 
   8  -3   1      129.29      137.06     21.03 o 
   9  -3   1       25.16       15.61      8.16 o 
  10  -3   1        6.75       14.43     11.24 o 
  11  -3   1       17.74       21.88     13.16 o 
 -13  -2   1      114.92      101.42     38.23 o 
 -12  -2   1        5.46       -4.49      6.29 o 
 -11  -2   1       39.82       20.45      6.19 o 
 -10  -2   1       10.15        9.28      6.62 o 
  -9  -2   1        0.04        2.84      4.27 o 
  -8  -2   1        0.34       -3.52      6.77 o 
  -7  -2   1       88.24       92.22     10.49 o 
  -6  -2   1     1425.36     1461.01     45.06 o 
  -5  -2   1     2278.87     2387.35     35.23 o 
  -4  -2   1        0.02       -0.15      3.80 o 
  -3  -2   1       99.63      100.44     11.92 o 
  -2  -2   1     1458.44     1418.46     10.33 o 
  -1  -2   1        0.65        0.57      2.13 o 
   0  -2   1     1534.11     1502.79     10.36 o 
   1  -2   1     1277.79     1209.84     11.76 o 
   2  -2   1     2301.70     2313.98     15.87 o 
   3  -2   1       39.06       40.23      5.46 o 
   4  -2   1       62.21       46.73      6.70 o 
   5  -2   1      397.46      349.84     10.69 o 
   6  -2   1       60.04       51.25     10.27 o 
   7  -2   1      269.01      248.57     17.13 o 
   8  -2   1      598.28      681.05     15.79 o 
   9  -2   1       74.96       64.19     10.23 o 
  10  -2   1        1.62        5.01     11.13 o 
  11  -2   1        1.35        9.66      9.01 o 
 -13  -1   1      153.64      122.54     61.52 o 
 -12  -1   1        3.90        4.24      5.32 o 
 -11  -1   1      685.70      900.19     56.16 o 
 -10  -1   1        1.17        0.11      4.55 o 
  -9  -1   1       21.02       15.65      8.95 o 
  -8  -1   1      265.29      294.23     12.61 o 
  -7  -1   1      298.52      324.53     14.40 o 
  -6  -1   1      147.86      173.37      7.94 o 
  -5  -1   1     1988.12     2074.29     62.40 o 
  -4  -1   1      269.91      257.84      8.13 o 
  -3  -1   1     2018.79     1926.76     21.23 o 
  -2  -1   1      140.52      106.55      4.93 o 
  -1  -1   1      154.87      132.61      6.95 o 
   0  -1   1      185.83      169.89      3.88 o 
   1  -1   1     1884.35     1636.52     17.16 o 
   2  -1   1     7745.23     7200.94     36.65 o 
   3  -1   1      122.21      128.74      4.85 o 
   4  -1   1     1126.01     1032.96     23.14 o 
   5  -1   1       87.05       82.30      9.05 o 
   6  -1   1      248.91      270.25      7.09 o 
   7  -1   1      320.50      314.13     12.68 o 
   8  -1   1      418.75      458.35     12.87 o 
   9  -1   1      239.64      269.51     10.54 o 
  10  -1   1      237.84      241.73     12.79 o 
  11  -1   1        2.59       11.41      9.31 o 
  12  -1   1        8.92        1.26     15.31 o 
 -12   0   1       59.09       73.65     38.99 o 
 -11   0   1      203.02      207.61     11.20 o 
 -10   0   1      127.51      116.59     26.78 o 
  -9   0   1      169.32      161.14     14.26 o 
  -8   0   1      390.72      417.62     20.36 o 
  -7   0   1        6.15        8.02      5.27 o 
  -6   0   1      257.52      282.85      9.61 o 
  -5   0   1      129.35      111.24      8.85 o 
  -4   0   1      107.53      121.56      8.71 o 
  -3   0   1        7.78        8.15      3.35 o 
  -2   0   1     2200.52     2133.46     11.82 o 
  -1   0   1      728.69      588.60      7.81 o 
   0   0   1        0.93        3.64      4.13 o 
   1   0   1     1311.63     1195.02      9.27 o 
   2   0   1     2376.70     2263.11     26.60 o 
   3   0   1     3602.77     3462.02     16.38 o 
   4   0   1       85.92       91.85      4.64 o 
   5   0   1       21.56        9.06      4.28 o 
   6   0   1     2254.92     2412.81     42.36 o 
   7   0   1      177.04      190.98     12.27 o 
   8   0   1        2.58       -1.96      6.04 o 
   9   0   1        3.81        9.56      6.53 o 
  10   0   1       65.70       55.34     16.10 o 
  11   0   1       24.50        5.83     13.96 o 
  12   0   1      366.42      450.69     55.32 o 
 -12   1   1       21.98       19.99     11.59 o 
 -11   1   1       33.68       22.73      8.64 o 
 -10   1   1       56.83       46.14     17.04 o 
  -9   1   1      486.58      482.70     18.78 o 
  -8   1   1      357.53      363.06     17.80 o 
  -7   1   1       21.17       10.52      6.51 o 
  -6   1   1      432.45      419.92     11.36 o 
  -5   1   1       28.23       22.13      7.25 o 
  -4   1   1      845.39      819.73     12.69 o 
  -3   1   1      151.98      134.84      5.66 o 
  -2   1   1       21.75       34.40      5.03 o 
  -1   1   1     1251.34     1222.80     11.47 o 
   0   1   1     1278.33     1113.97     13.45 o 
   1   1   1      438.67      408.55      8.37 o 
   2   1   1     4594.48     4137.03     23.07 o 
   3   1   1     3243.62     3136.93     20.42 o 
   4   1   1      767.51      679.56     17.62 o 
   5   1   1       13.45       11.47      3.72 o 
   6   1   1       32.66       42.05      9.54 o 
   7   1   1       95.03       71.17      6.36 o 
   8   1   1      141.17      150.11      9.33 o 
   9   1   1       47.50       36.42      7.05 o 
  10   1   1      213.16      242.16     10.17 o 
  11   1   1       55.74       63.19     16.94 o 
  12   1   1      204.41      237.02     34.84 o 
  13   1   1       84.66       67.54     30.44 o 
 -11   2   1        1.85       15.94     14.93 o 
 -10   2   1        0.29        2.65      5.73 o 
  -9   2   1      125.68      129.33     17.62 o 
  -8   2   1       55.99       45.87     10.94 o 
  -7   2   1       90.08       75.33      7.90 o 
  -6   2   1       13.04       11.64      6.71 o 
  -5   2   1       11.07       10.93      4.29 o 
  -4   2   1      327.93      325.97     24.32 o 
  -3   2   1       96.14       77.80      7.21 o 
  -2   2   1      103.45      105.75      9.99 o 
  -1   2   1       72.15       61.55      6.73 o 
   0   2   1     3259.96     2913.56     14.70 o 
   1   2   1      271.73      228.22      7.19 o 
   2   2   1     9948.02     9310.67     60.56 o 
   3   2   1      432.62      387.70      9.67 o 
   4   2   1      441.60      418.56      7.77 o 
   5   2   1      511.13      546.68      8.11 o 
   6   2   1      468.59      518.26     12.45 o 
   7   2   1      121.65      139.10     11.20 o 
   8   2   1       64.29       60.28      7.32 o 
   9   2   1       51.87       42.57      5.13 o 
  10   2   1       45.18       41.98      7.24 o 
  11   2   1      191.74      189.57     10.89 o 
  12   2   1       61.68       43.11     17.53 o 
  13   2   1        3.93       10.11      8.75 o 
 -11   3   1        4.96       -3.08     11.37 o 
 -10   3   1       11.54       15.49      9.71 o 
  -9   3   1        0.17        6.94      7.07 o 
  -8   3   1       40.85       30.35     12.16 o 
  -7   3   1       58.64       57.90     10.90 o 
  -6   3   1        1.17        4.40      7.56 o 
  -5   3   1       10.09        7.37      8.51 o 
  -4   3   1      436.34      410.22     10.92 o 
  -3   3   1      552.26      573.66     13.19 o 
  -2   3   1        4.02        2.32      3.34 o 
  -1   3   1      407.52      369.03      7.31 o 
   0   3   1      396.01      359.92      6.93 o 
   1   3   1     1173.08     1110.87     15.14 o 
   2   3   1      288.16      252.61      8.15 o 
   3   3   1      103.56       96.39      5.94 o 
   4   3   1      640.32      624.35     10.58 o 
   5   3   1        0.68       -2.00      3.21 o 
   6   3   1        5.87        0.72      5.30 o 
   7   3   1     3933.94     4581.10     37.12 o 
   8   3   1       11.07       11.33      4.82 o 
   9   3   1        6.48        6.55      2.91 o 
  10   3   1       41.66       57.11      8.38 o 
  11   3   1        5.18        8.72     17.27 o 
  12   3   1       20.12       28.05     16.71 o 
  13   3   1       61.21       22.63     19.09 o 
 -10   4   1        2.99       -4.67     10.43 o 
  -9   4   1       51.19       40.92     10.25 o 
  -8   4   1       60.98       70.17     21.56 o 
  -7   4   1      337.06      354.83     24.32 o 
  -6   4   1       15.10        9.53      5.98 o 
  -5   4   1        6.81        9.40      5.88 o 
  -4   4   1      210.02      210.15     26.19 o 
  -3   4   1      288.65      253.41     11.06 o 
  -2   4   1       75.18       55.80      7.16 o 
  -1   4   1      455.26      420.37      8.87 o 
   0   4   1      224.82      218.96      6.19 o 
   1   4   1      877.25      834.49     16.03 o 
   2   4   1       46.68       50.87     10.12 o 
   3   4   1     3784.11     3850.13     17.78 o 
   4   4   1      392.53      355.72      7.26 o 
   5   4   1      236.90      212.36      7.70 o 
   6   4   1      411.27      412.30     12.45 o 
   7   4   1      154.28      169.02      7.78 o 
   8   4   1      379.72      375.77      9.11 o 
   9   4   1       37.24       38.27     11.97 o 
  10   4   1       14.21       16.38      8.92 o 
  11   4   1      480.85      494.31     13.81 o 
  12   4   1       18.71       26.60      7.01 o 
  13   4   1       18.46       39.49     19.35 o 
 -10   5   1        7.94       28.97     20.36 o 
  -9   5   1      119.58      102.99     24.93 o 
  -8   5   1       31.29       15.75     25.53 o 
  -7   5   1        0.96       -1.97      8.08 o 
  -6   5   1        1.86        5.73      6.96 o 
  -5   5   1       31.89       23.84      8.76 o 
  -4   5   1      115.75      131.28     10.27 o 
  -3   5   1      235.29      243.75      9.86 o 
  -2   5   1       18.22       16.19      7.90 o 
  -1   5   1      634.51      630.60     19.59 o 
   0   5   1      194.36      192.86      6.09 o 
   1   5   1      117.68      106.57      5.75 o 
   2   5   1      453.88      431.45      7.85 o 
   3   5   1      870.44      887.75     13.00 o 
   4   5   1        0.34       -0.16      4.55 o 
   5   5   1      306.66      314.22      9.86 o 
   6   5   1      639.84      674.22     23.00 o 
   7   5   1      509.23      476.90     14.33 o 
   8   5   1      140.11      130.90     10.90 o 
   9   5   1      282.27      304.92     20.35 o 
  10   5   1       29.97       15.61      8.39 o 
  11   5   1      259.86      266.73     34.15 o 
  12   5   1      113.38      129.76     15.89 o 
  13   5   1       11.64        8.39     11.65 o 
  -9   6   1       56.25       60.07     27.85 o 
  -8   6   1       59.40       47.67     13.33 o 
  -7   6   1        0.14        0.66      8.20 o 
  -6   6   1        8.27        4.08      5.72 o 
  -5   6   1       98.93       93.68     10.44 o 
  -4   6   1       21.29        9.54      8.28 o 
  -3   6   1      309.03      320.26     12.35 o 
  -2   6   1      110.74      118.95     17.00 o 
  -1   6   1      389.61      389.67     15.51 o 
   0   6   1      324.27      290.66      9.37 o 
   1   6   1      604.70      638.94     25.12 o 
   2   6   1      683.35      735.80     14.29 o 
   3   6   1      675.68      704.71     13.85 o 
   4   6   1      787.02      779.96     23.30 o 
   5   6   1       33.08       56.52     13.12 o 
   6   6   1       60.24       23.90      8.19 o 
   7   6   1       81.63       67.40     10.18 o 
   8   6   1       76.91       64.78     10.93 o 
   9   6   1      392.40      400.77     19.60 o 
  10   6   1      200.06      186.50     13.55 o 
  11   6   1       45.73       41.65      8.60 o 
  12   6   1        2.55        1.23      5.69 o 
  13   6   1      143.11      174.51     21.46 o 
  14   6   1        0.34       -6.91     14.69 o 
  -8   7   1        2.36       10.86      7.43 o 
  -7   7   1        8.03        4.82      4.38 o 
  -6   7   1      164.11      146.60     11.76 o 
  -5   7   1       62.78       56.32     10.42 o 
  -4   7   1      149.50      131.68     14.26 o 
  -3   7   1       31.62       18.18      7.54 o 
  -2   7   1       22.54       20.60      8.43 o 
  -1   7   1       61.63       65.90     13.80 o 
   0   7   1      688.12      705.72     30.99 o 
   1   7   1      958.16     1065.86     18.76 o 
   2   7   1      823.48      816.07     14.12 o 
   3   7   1       82.95      107.41      9.43 o 
   4   7   1       74.36       67.85     17.85 o 
   5   7   1      155.76      125.64     11.93 o 
   6   7   1      526.17      584.05     15.99 o 
   7   7   1       11.63       14.12      8.38 o 
   8   7   1       12.55       16.15      8.10 o 
   9   7   1        4.93       -2.94      8.21 o 
  10   7   1       36.93       36.56     16.80 o 
  11   7   1       95.71      105.43     14.25 o 
  12   7   1      713.23      787.52     15.92 o 
  13   7   1       61.35       85.23     13.09 o 
  14   7   1        9.58        8.38     11.33 o 
  -7   8   1        2.62        5.85      7.07 o 
  -6   8   1       83.67       66.33     20.62 o 
  -5   8   1       20.53       15.20      7.08 o 
  -4   8   1       38.37       24.96      8.15 o 
  -3   8   1        0.11       -2.31      6.21 o 
  -2   8   1       38.18       37.30      9.08 o 
  -1   8   1       81.17       97.66     18.24 o 
   0   8   1      264.30      280.62     18.50 o 
   1   8   1      174.76      141.10      9.58 o 
   2   8   1       48.45       58.17     12.63 o 
   3   8   1       86.60      107.66      9.77 o 
   4   8   1       92.26      103.73     17.43 o 
   5   8   1        1.78        5.98      4.66 o 
   6   8   1      185.03      187.36     11.05 o 
   7   8   1      652.67      681.67     32.94 o 
   8   8   1        9.22       -2.75     10.27 o 
   9   8   1      516.68      529.52     19.63 o 
  10   8   1      555.70      546.58     17.86 o 
  11   8   1      354.44      399.85     21.15 o 
  12   8   1        0.75       -6.56      6.56 o 
  13   8   1       69.15       73.36     12.82 o 
  14   8   1        8.63        4.66     13.89 o 
  -6   9   1      264.58      284.14     17.42 o 
  -5   9   1      292.62      353.88     34.34 o 
  -4   9   1       24.07       21.50      8.43 o 
  -3   9   1       18.75       16.02      6.95 o 
  -2   9   1        3.33       -8.47      8.47 o 
  -1   9   1     1218.76     1356.03     39.85 o 
   0   9   1       71.32       70.38     16.88 o 
   1   9   1      265.95      267.46     10.23 o 
   2   9   1        3.41       10.32      5.18 o 
   3   9   1      107.79      104.89     15.32 o 
   4   9   1      977.17      951.73     24.86 o 
   5   9   1      571.20      556.46     19.58 o 
   6   9   1       23.07       23.19      6.60 o 
   7   9   1      324.93      298.31     14.94 o 
   8   9   1      109.46      117.13     24.83 o 
   9   9   1      412.92      440.85     21.18 o 
  10   9   1     1031.67     1089.44     60.48 o 
  11   9   1       22.65       30.99      7.91 o 
  12   9   1       46.61       48.82      9.32 o 
  13   9   1       73.16       76.18     10.99 o 
  -5  10   1      101.79       63.24     18.21 o 
  -4  10   1      252.82      233.06     32.97 o 
  -3  10   1       87.24       85.69     22.53 o 
  -2  10   1       49.75       53.37     15.99 o 
  -1  10   1       77.50       58.89     12.15 o 
   0  10   1      181.42      190.11     31.06 o 
   1  10   1      241.80      250.48     31.21 o 
   2  10   1      571.27      574.31     22.12 o 
   3  10   1       25.15       29.09     10.61 o 
   4  10   1       44.23       25.12      8.52 o 
   5  10   1       62.82       84.67     13.67 o 
   6  10   1      915.54      985.49     32.96 o 
   7  10   1      548.39      517.65     20.42 o 
   8  10   1      127.26      129.15     27.45 o 
   9  10   1        7.63        8.42      6.82 o 
  10  10   1      125.26      147.87     25.82 o 
  11  10   1       15.93       14.91      9.17 o 
  12  10   1      210.16      188.05     38.02 o 
  13  10   1       42.34       31.65     10.35 o 
  -4  11   1      137.18      187.25     37.88 o 
  -3  11   1       31.61       22.92      9.38 o 
  -2  11   1        4.85        1.29      8.86 o 
  -1  11   1       21.12       13.99      6.36 o 
   0  11   1      423.46      440.54     22.53 o 
   1  11   1      457.14      451.49     16.04 o 
   2  11   1      169.31      177.64     12.78 o 
   3  11   1     1453.87     1459.41     36.25 o 
   4  11   1       76.54       83.48     17.25 o 
   5  11   1      297.20      308.41     12.64 o 
   6  11   1        0.71       -4.04      8.06 o 
   7  11   1        7.66        6.71     19.07 o 
   8  11   1      877.34      845.97     18.42 o 
   9  11   1      159.87      146.41     16.25 o 
  10  11   1      490.93      540.49     51.13 o 
  11  11   1      151.46      183.94     18.99 o 
  12  11   1       15.24       14.00      4.86 o 
  13  11   1       10.09        5.38      6.30 o 
  -3  12   1        3.07        3.55      5.20 o 
  -2  12   1       31.79       36.82     14.05 o 
  -1  12   1      116.53      119.78     13.00 o 
   0  12   1      333.69      384.11     18.58 o 
   1  12   1        6.30       22.33     10.55 o 
   2  12   1       11.92       14.22      6.77 o 
   3  12   1        2.82        8.22      5.15 o 
   4  12   1        3.56       -1.49      7.37 o 
   5  12   1      907.41      951.33     21.04 o 
   6  12   1        0.30        2.71     14.94 o 
   7  12   1       70.86       81.25     16.69 o 
   8  12   1      309.98      284.11     27.18 o 
   9  12   1      180.48      147.78     30.20 o 
  10  12   1       15.09       24.39     10.36 o 
  11  12   1       18.05       22.05     10.74 o 
  12  12   1        1.10       -8.44      8.44 o 
  -2  13   1       73.27       90.93     16.25 o 
  -1  13   1      142.06      155.19     20.46 o 
   0  13   1      303.47      308.77     15.98 o 
   1  13   1       52.90       59.41     12.19 o 
   2  13   1      176.15      168.36     21.70 o 
   3  13   1      150.87      153.56     14.57 o 
   4  13   1       15.39        4.72      6.57 o 
   5  13   1       26.30       17.66     10.30 o 
   6  13   1       25.87       15.32      9.00 o 
   7  13   1       93.90      103.46     25.78 o 
   8  13   1       26.66        9.02     10.84 o 
   9  13   1        5.60       -1.14      8.36 o 
  10  13   1       56.43       47.44     14.03 o 
  11  13   1       71.65       95.22     17.44 o 
  12  13   1       59.06       52.97     26.58 o 
   0  14   1        0.29        6.13     12.22 o 
   1  14   1       56.57       56.45     15.24 o 
   2  14   1        3.65       21.56      8.81 o 
   3  14   1       78.59       90.76     11.86 o 
   4  14   1        0.59        4.80      9.51 o 
   5  14   1       55.16       34.72     10.75 o 
   6  14   1      114.54       88.72     18.56 o 
   7  14   1        0.28       14.56     10.35 o 
   8  14   1       16.03        9.09      7.81 o 
   9  14   1       63.32       48.72     13.12 o 
  10  14   1        1.37       12.43      4.85 o 
  11  14   1        0.87        5.06     10.35 o 
   3  15   1        6.86       12.62      9.65 o 
   4  15   1        7.21        3.69      4.53 o 
   5  15   1        4.24       11.76     10.98 o 
   6  15   1       14.03        8.05      9.01 o 
   7  15   1       16.96        7.35      6.30 o 
   8  15   1        1.33       12.27      8.70 o 
   9  15   1        0.74        2.13      7.55 o 
  -7 -15   2        0.01        3.67      6.26 o 
  -6 -15   2      102.14      120.99     19.52 o 
  -5 -15   2        2.84        3.87      5.37 o 
  -4 -15   2       22.36       16.41     12.01 o 
 -10 -14   2      115.59       75.07     34.91 o 
  -9 -14   2        3.31       -4.24      5.93 o 
  -8 -14   2      217.92      251.01     14.37 o 
  -7 -14   2      248.64      227.33     28.71 o 
  -6 -14   2       21.22       21.03     11.41 o 
  -5 -14   2        0.29        1.81      5.12 o 
  -4 -14   2       25.76       21.65      7.94 o 
  -3 -14   2       21.10       18.55     15.67 o 
  -2 -14   2       21.29       22.38      7.64 o 
  -1 -14   2       46.70       69.63     22.71 o 
 -11 -13   2       57.35       62.31     14.70 o 
 -10 -13   2       38.17       31.32      9.79 o 
  -9 -13   2       88.81       69.39     21.33 o 
  -8 -13   2       63.94       75.72     12.40 o 
  -7 -13   2       31.25       12.53      7.29 o 
  -6 -13   2        5.52       10.41      5.97 o 
  -5 -13   2        0.90        3.25      5.91 o 
  -4 -13   2       43.33       47.23      9.38 o 
  -3 -13   2      247.08      262.44     13.61 o 
  -2 -13   2       68.63       63.42     10.47 o 
  -1 -13   2       12.42       11.37      6.10 o 
   0 -13   2        0.05        2.01      7.92 o 
   1 -13   2        0.35       -2.91      9.39 o 
 -12 -12   2        0.05        0.23      9.01 o 
 -11 -12   2       55.11       32.02     10.86 o 
 -10 -12   2        1.68       11.16      7.75 o 
  -9 -12   2       72.22       72.03     20.64 o 
  -8 -12   2      118.66      107.75     29.31 o 
  -7 -12   2      101.38       98.97     19.22 o 
  -6 -12   2        0.12        6.72      5.05 o 
  -5 -12   2      144.62      132.29     27.52 o 
  -4 -12   2      102.70      101.14     21.39 o 
  -3 -12   2      111.21       80.75     24.38 o 
  -2 -12   2       54.87       46.12      9.87 o 
  -1 -12   2      159.92      162.43     23.86 o 
   0 -12   2       12.44        5.02      3.18 o 
   1 -12   2       45.82       54.23     10.03 o 
   2 -12   2       47.03       49.36     13.92 o 
   3 -12   2       24.42       19.74     10.61 o 
 -12 -11   2       95.93       91.57     17.98 o 
 -11 -11   2       10.08        9.32      7.63 o 
 -10 -11   2       13.21       11.66      9.99 o 
  -9 -11   2       37.19       45.73     11.31 o 
  -8 -11   2        1.80        7.33      4.86 o 
  -7 -11   2        0.11        1.65      4.51 o 
  -6 -11   2       14.74       16.18      7.04 o 
  -5 -11   2      161.24      164.00     29.33 o 
  -4 -11   2       36.75       22.44     12.30 o 
  -3 -11   2      763.95      842.50     25.17 o 
  -2 -11   2       10.73        5.17     10.54 o 
  -1 -11   2      214.20      242.22     18.20 o 
   0 -11   2       12.47       11.40      7.58 o 
   1 -11   2        6.49        7.90      7.47 o 
   2 -11   2      117.13      129.64     14.32 o 
   3 -11   2       18.36        9.47      6.65 o 
   4 -11   2       43.56       75.74     33.60 o 
 -13 -10   2        8.33       -1.73      9.56 o 
 -12 -10   2       39.66       24.04      9.33 o 
 -11 -10   2       21.46       19.89      7.63 o 
 -10 -10   2        9.07       18.26     12.90 o 
  -9 -10   2        2.82        1.74      7.22 o 
  -8 -10   2      122.17      113.28     12.64 o 
  -7 -10   2       60.89       51.11      9.45 o 
  -6 -10   2        2.90        5.85      4.46 o 
  -5 -10   2       15.94       15.74     12.93 o 
  -4 -10   2        9.23        8.96      5.81 o 
  -3 -10   2      635.49      641.37     19.27 o 
  -2 -10   2        0.01        7.91     10.60 o 
  -1 -10   2      843.10      935.07     20.08 o 
   0 -10   2      122.52      123.47     28.59 o 
   1 -10   2        7.13        9.81      5.93 o 
   2 -10   2       17.16       10.88      4.94 o 
   3 -10   2       86.36       69.26     21.15 o 
   4 -10   2       15.01        6.27      3.10 o 
   5 -10   2       27.36       21.17      8.05 o 
 -13  -9   2        1.32       -4.10      6.20 o 
 -12  -9   2        3.86        8.77      6.59 o 
 -11  -9   2       11.49       13.52     10.60 o 
 -10  -9   2        7.58       22.27     15.03 o 
  -9  -9   2       95.22       98.45     18.05 o 
  -8  -9   2      352.99      311.18     13.30 o 
  -7  -9   2      155.79      149.34     21.75 o 
  -6  -9   2       32.04       21.33     22.41 o 
  -5  -9   2       24.80       25.02      8.54 o 
  -4  -9   2        0.35        6.32      6.95 o 
  -3  -9   2       25.37       26.11      8.97 o 
  -2  -9   2      102.93      112.85     10.31 o 
  -1  -9   2       16.87        6.87      5.47 o 
   0  -9   2       53.49       73.58     15.12 o 
   1  -9   2       89.30       93.87     10.80 o 
   2  -9   2      404.75      404.07     16.38 o 
   3  -9   2        0.60        2.72      5.19 o 
   4  -9   2        8.30        5.69      8.03 o 
   5  -9   2       23.45       27.18      9.10 o 
   6  -9   2        8.34        9.86      5.65 o 
 -13  -8   2       83.99       78.39     15.38 o 
 -12  -8   2       16.54       13.64      8.63 o 
 -11  -8   2       21.25       17.14      8.23 o 
 -10  -8   2      183.70      178.85     14.42 o 
  -9  -8   2       24.76       30.93      7.84 o 
  -8  -8   2       56.74       42.24     11.39 o 
  -7  -8   2      827.89      878.56     41.86 o 
  -6  -8   2       48.96       54.12     14.09 o 
  -5  -8   2        2.74        9.08     10.23 o 
  -4  -8   2       59.77       52.96     10.57 o 
  -3  -8   2      271.58      252.67     21.86 o 
  -2  -8   2      120.06      130.83     11.60 o 
  -1  -8   2      525.54      570.74     12.97 o 
   0  -8   2        2.84        3.57      4.53 o 
   1  -8   2      123.27      124.98     24.52 o 
   2  -8   2      204.68      212.24     11.11 o 
   3  -8   2      984.10      964.00     17.85 o 
   4  -8   2      449.19      432.56     31.21 o 
   5  -8   2       87.93       76.96     23.38 o 
   6  -8   2        0.94        0.63      6.10 o 
   7  -8   2        3.23        0.23      7.80 o 
 -13  -7   2       35.81       23.42      8.26 o 
 -12  -7   2        7.09        9.24      6.18 o 
 -11  -7   2       30.00       55.15     17.17 o 
 -10  -7   2      360.91      344.30     13.05 o 
  -9  -7   2        0.65       -0.24      8.28 o 
  -8  -7   2      189.45      191.53     12.48 o 
  -7  -7   2      124.32      150.10     12.20 o 
  -6  -7   2      109.39       92.14     23.18 o 
  -5  -7   2      401.90      407.82     22.49 o 
  -4  -7   2     1671.41     1815.14     24.80 o 
  -3  -7   2       66.70       78.73      9.79 o 
  -2  -7   2     3168.30     3575.84     37.82 o 
  -1  -7   2      318.71      313.25     18.39 o 
   0  -7   2      880.45      871.46     45.54 o 
   1  -7   2      123.29      121.50      9.09 o 
   2  -7   2     1465.85     1586.76     20.79 o 
   3  -7   2       30.04       19.04     10.29 o 
   4  -7   2      397.58      354.27     21.89 o 
   5  -7   2       77.64       63.01     14.23 o 
   6  -7   2        3.57       10.91      6.57 o 
   7  -7   2       10.32       -2.59      4.72 o 
   8  -7   2        0.01       -0.62     12.96 o 
 -13  -6   2       12.20        9.33      8.16 o 
 -12  -6   2      132.30      113.80     16.69 o 
 -11  -6   2       38.76       45.72      9.49 o 
 -10  -6   2      172.48      167.66     14.77 o 
  -9  -6   2       26.28       27.36      9.65 o 
  -8  -6   2      200.67      176.31     11.42 o 
  -7  -6   2        5.31        8.56      8.17 o 
  -6  -6   2        3.29        3.03      8.30 o 
  -5  -6   2       31.37       25.39      8.46 o 
  -4  -6   2      621.81      624.14     14.22 o 
  -3  -6   2        1.93        2.76      3.80 o 
  -2  -6   2       65.09       71.91     10.16 o 
  -1  -6   2      149.63      174.96     11.87 o 
   0  -6   2        1.03        4.04      9.92 o 
   1  -6   2       88.39      110.01     11.14 o 
   2  -6   2      335.53      363.45     11.37 o 
   3  -6   2        0.06       -1.73      5.88 o 
   4  -6   2      136.68      134.51      8.51 o 
   5  -6   2        4.22       -2.44      5.61 o 
   6  -6   2       43.03       39.71     11.73 o 
   7  -6   2       16.65       13.37      6.47 o 
   8  -6   2       54.95       58.30     19.18 o 
   9  -6   2        0.04       12.83     13.45 o 
 -13  -5   2       43.19       56.36     12.94 o 
 -12  -5   2       27.44       18.52      7.07 o 
 -11  -5   2       27.87       21.67      6.99 o 
 -10  -5   2       33.55       32.01      9.04 o 
  -9  -5   2      559.87      570.48     21.48 o 
  -8  -5   2       17.89        9.69      8.43 o 
  -7  -5   2       82.29       70.61     11.62 o 
  -6  -5   2       99.28      130.34     12.73 o 
  -5  -5   2      616.56      688.30     16.87 o 
  -4  -5   2     1557.31     1721.49     33.44 o 
  -3  -5   2        0.75        0.57      4.48 o 
  -2  -5   2      836.65      890.87     14.95 o 
  -1  -5   2      470.76      482.82      8.04 o 
   0  -5   2      897.50      874.00     22.01 o 
   1  -5   2       12.60       11.16      3.94 o 
   2  -5   2       39.69       42.22      8.11 o 
   3  -5   2      426.03      458.34     13.38 o 
   4  -5   2       19.76       13.02      7.48 o 
   5  -5   2      539.92      567.42     20.15 o 
   6  -5   2      346.57      314.27     14.60 o 
   7  -5   2        9.67       18.32      8.55 o 
   8  -5   2        0.04        4.74      3.06 o 
   9  -5   2       37.31       45.37     23.93 o 
  10  -5   2        1.21       -1.39     13.53 o 
 -13  -4   2       33.39       36.01     10.25 o 
 -12  -4   2       54.12       59.18     12.58 o 
 -11  -4   2       38.73       57.64     17.19 o 
 -10  -4   2       51.79       53.71     15.25 o 
  -9  -4   2      115.07      134.57     15.21 o 
  -8  -4   2       86.18      106.08     14.50 o 
  -7  -4   2       15.23       15.87     14.31 o 
  -6  -4   2      277.11      275.13     13.28 o 
  -5  -4   2      862.49      977.60     14.32 o 
  -4  -4   2     1831.11     1953.21     19.00 o 
  -3  -4   2     2178.09     2337.52     25.33 o 
  -2  -4   2      450.28      431.50      7.71 o 
  -1  -4   2       93.10       66.84      7.24 o 
   0  -4   2        1.83       -1.90      4.08 o 
   1  -4   2     1954.82     2049.21     25.59 o 
   3  -4   2      374.34      398.99     11.48 o 
   4  -4   2        4.41        5.11      4.19 o 
   5  -4   2      174.01      160.95      9.28 o 
   6  -4   2       82.35       69.82     17.27 o 
   7  -4   2        0.10       -4.70      4.89 o 
   8  -4   2      275.71      290.90     35.24 o 
   9  -4   2        0.00      -12.97     15.14 o 
  10  -4   2       25.30       16.27     14.32 o 
 -13  -3   2        7.36        7.33      6.50 o 
 -12  -3   2       38.60       49.75     14.91 o 
 -11  -3   2      122.68      116.23     13.42 o 
 -10  -3   2        8.06       16.29      4.65 o 
  -9  -3   2      480.97      504.22     16.95 o 
  -8  -3   2      587.18      654.60     21.25 o 
  -7  -3   2       62.67       42.14     13.10 o 
  -6  -3   2      817.60      806.65     14.82 o 
  -5  -3   2      218.69      181.84      5.75 o 
  -4  -3   2      107.60      110.95      8.65 o 
  -3  -3   2      318.22      274.23     10.69 o 
  -2  -3   2        0.31        0.11      3.39 o 
  -1  -3   2       20.87       18.12      5.51 o 
   0  -3   2       14.42       10.22      4.40 o 
   1  -3   2       32.87       23.36      5.00 o 
   2  -3   2        5.64        6.64      3.76 o 
   3  -3   2      529.55      548.84     10.56 o 
   4  -3   2      588.90      684.07     12.83 o 
   5  -3   2      413.15      425.51     13.19 o 
   6  -3   2        1.81        0.85      1.67 o 
   7  -3   2        2.22        2.86      2.33 o 
   8  -3   2        0.60        2.37      2.56 o 
   9  -3   2        0.41        1.71      6.41 o 
  10  -3   2       61.46       45.64     21.27 o 
  11  -3   2       13.19       28.54     13.96 o 
 -13  -2   2        7.66       15.80     10.69 o 
 -12  -2   2      177.53      182.91     21.95 o 
 -11  -2   2      171.73      168.57     13.29 o 
 -10  -2   2      827.06      921.70     27.14 o 
  -9  -2   2       32.00       18.45      8.35 o 
  -8  -2   2       41.13       64.43     16.43 o 
  -7  -2   2      355.62      393.60     16.27 o 
  -6  -2   2      107.25       95.80     13.80 o 
  -5  -2   2      192.83      171.41      8.29 o 
  -4  -2   2      478.45      494.64     11.47 o 
  -3  -2   2     1233.14     1134.32     14.41 o 
  -2  -2   2     1242.46     1186.25     14.31 o 
  -1  -2   2    18053.94    18072.25    105.92 o 
   0  -2   2     1532.49     1442.82      9.93 o 
   1  -2   2     6752.84     6567.32     23.65 o 
   2  -2   2      508.17      504.91      7.98 o 
   3  -2   2      116.80       98.86     11.82 o 
   4  -2   2      285.54      304.99      6.69 o 
   5  -2   2       53.86       61.66      6.30 o 
   6  -2   2       14.23       17.98      3.95 o 
   7  -2   2        1.34        7.74      2.64 o 
   8  -2   2      352.83      344.93     10.36 o 
   9  -2   2       18.77        9.82      3.32 o 
  10  -2   2      273.08      303.24     22.05 o 
  11  -2   2       37.62       44.58     19.85 o 
 -12  -1   2       16.64        2.21      4.86 o 
 -11  -1   2      212.56      239.32     13.11 o 
 -10  -1   2      498.35      482.89     15.81 o 
  -9  -1   2      530.51      534.15     41.67 o 
  -8  -1   2      534.13      565.37     18.45 o 
  -7  -1   2      209.25      242.78     13.97 o 
  -6  -1   2     1822.91     1931.19     29.98 o 
  -5  -1   2        0.41        5.52      8.62 o 
  -4  -1   2      803.48      743.15     18.98 o 
  -3  -1   2      708.78      644.91      9.67 o 
  -2  -1   2    37241.27    35948.42     61.34 o 
  -1  -1   2    16365.37    16316.05    121.41 o 
   0  -1   2      401.13      349.52     11.10 o 
   2  -1   2    15119.98    14776.41     63.75 o 
   3  -1   2      170.72      181.47      4.98 o 
   4  -1   2       51.67       47.34      4.72 o 
   5  -1   2     1433.67     1569.19     19.07 o 
   6  -1   2       84.42       73.88     10.45 o 
   7  -1   2       17.85       18.72      3.52 o 
   8  -1   2      709.85      727.21     25.32 o 
   9  -1   2      916.23      997.45     18.49 o 
  10  -1   2      104.89      133.31     46.52 o 
  11  -1   2        0.98        2.43     14.44 o 
  12  -1   2       16.92       19.39     13.14 o 
 -12   0   2      132.88      114.55     23.31 o 
 -11   0   2       90.81       80.40     20.07 o 
 -10   0   2       26.44       15.51      6.96 o 
  -9   0   2       93.92       89.68     15.21 o 
  -8   0   2      214.30      208.03     14.31 o 
  -7   0   2        2.13        5.60      5.72 o 
  -6   0   2        8.43        7.85      7.96 o 
  -5   0   2       24.20       13.60      6.05 o 
  -4   0   2      322.44      300.60      9.16 o 
  -3   0   2      397.10      449.55     10.44 o 
  -2   0   2      357.89      313.03     12.21 o 
  -1   0   2    25701.34    25374.75     47.26 o 
   0   0   2      559.57      506.79      8.98 o 
   1   0   2      212.92      177.95      6.05 o 
   3   0   2      922.75      843.18     46.40 o 
   4   0   2       66.63       64.06      4.77 o 
   5   0   2       72.78       68.77      5.88 o 
   6   0   2       20.07       13.88      3.55 o 
   7   0   2       63.11       67.21      7.40 o 
   8   0   2      132.57      138.05      6.54 o 
   9   0   2       56.43       49.09     11.63 o 
  10   0   2      137.45      127.13     22.32 o 
  11   0   2       77.68       72.34     36.44 o 
  12   0   2        8.16       10.48     12.57 o 
 -12   1   2        1.58      -14.03     14.03 o 
 -11   1   2        0.61        9.27      8.35 o 
 -10   1   2       57.43       44.09      8.11 o 
  -9   1   2      321.53      364.14     26.96 o 
  -8   1   2       10.95        8.33      6.30 o 
  -7   1   2      291.17      312.03     12.73 o 
  -6   1   2     2288.47     2709.20     34.44 o 
  -5   1   2       23.35       24.73      4.63 o 
  -4   1   2      219.15      237.18      8.40 o 
  -3   1   2      199.27      187.25     11.06 o 
  -2   1   2     1501.01     1381.83      9.14 o 
  -1   1   2     9706.17     9242.22    133.58 o 
   0   1   2     1988.95     1791.97     15.91 o 
   1   1   2     6018.25     5691.57     35.35 o 
   2   1   2     6146.56     5629.95     42.36 o 
   3   1   2      569.91      484.99     11.12 o 
   4   1   2      146.77      118.31      6.95 o 
   5   1   2        4.24        1.34      1.45 o 
   6   1   2        2.25        4.66      2.25 o 
   7   1   2       30.65       19.90      3.55 o 
   8   1   2       19.93       20.35      3.18 o 
   9   1   2      454.60      456.65      7.21 o 
  10   1   2      145.78      156.45     11.51 o 
  11   1   2        0.02        9.35     11.89 o 
  12   1   2       15.35       13.71     11.02 o 
  13   1   2       18.83       38.45     14.14 o 
 -11   2   2       48.42       39.45     11.58 o 
 -10   2   2        1.29        4.49      7.41 o 
  -9   2   2      486.48      557.00     31.63 o 
  -8   2   2      356.64      330.83     22.23 o 
  -7   2   2      162.59      175.16     10.75 o 
  -6   2   2        0.64        4.10      6.15 o 
  -5   2   2      549.02      586.35     15.77 o 
  -4   2   2      775.40      853.04     15.06 o 
  -3   2   2      286.05      262.28      6.80 o 
  -2   2   2      203.52      205.78      7.03 o 
  -1   2   2        0.02       -1.01      3.64 o 
   0   2   2      308.43      247.33      7.01 o 
   1   2   2     1255.72     1172.81     11.13 o 
   2   2   2      916.20      847.00      9.22 o 
   3   2   2     1054.79      953.95     11.05 o 
   4   2   2     1391.86     1413.00     14.90 o 
   5   2   2        2.62        5.28      2.12 o 
   6   2   2      456.40      473.03     10.93 o 
   7   2   2      381.85      376.26      7.74 o 
   8   2   2        2.94        0.82      3.37 o 
   9   2   2       45.35       44.57      4.09 o 
  10   2   2       87.43       88.94      9.80 o 
  11   2   2       34.49       40.20     24.39 o 
  12   2   2       75.22       76.80     39.70 o 
  13   2   2       18.45       39.10     15.72 o 
 -11   3   2       39.16       20.82     17.26 o 
 -10   3   2      113.55      128.13     17.50 o 
  -9   3   2      162.77      178.75     37.66 o 
  -8   3   2       76.34       74.53     16.86 o 
  -7   3   2        1.52       -1.14     10.80 o 
  -6   3   2      267.83      238.02     15.85 o 
  -5   3   2      989.87     1011.54     20.14 o 
  -4   3   2      288.10      336.64     36.06 o 
  -3   3   2     3992.35     4402.26     46.95 o 
  -2   3   2      201.93      195.02      6.78 o 
  -1   3   2      178.96      170.38      6.59 o 
   0   3   2       33.69       25.95      5.88 o 
   1   3   2        0.51        1.38      2.96 o 
   2   3   2      688.85      730.49      9.71 o 
   3   3   2      789.96      761.46     10.51 o 
   4   3   2       73.21       74.91      5.93 o 
   5   3   2       92.99       84.02      8.09 o 
   6   3   2      122.96      129.11      7.19 o 
   7   3   2        0.52        3.80      2.71 o 
   8   3   2       13.89       11.22      3.58 o 
   9   3   2      173.58      181.66      6.90 o 
  10   3   2       22.39       13.98      5.49 o 
  11   3   2        7.96       -0.72      6.26 o 
  12   3   2        1.29       -5.42     16.85 o 
  13   3   2      191.92      185.94     88.00 o 
 -10   4   2       76.95       67.71     11.55 o 
  -9   4   2       51.24       40.65     10.75 o 
  -8   4   2      566.71      579.98     25.51 o 
  -7   4   2      410.93      409.44     15.45 o 
  -6   4   2      201.12      234.94     13.36 o 
  -5   4   2      680.69      659.64     29.77 o 
  -4   4   2       81.33       65.19     25.09 o 
  -3   4   2       51.26       55.61     15.21 o 
  -2   4   2      331.81      325.10     15.71 o 
  -1   4   2      426.37      409.44     11.56 o 
   0   4   2     1696.04     1698.85     16.84 o 
   1   4   2      354.86      327.31     16.69 o 
   2   4   2     3430.68     3378.80     25.34 o 
   3   4   2       13.58       10.48      4.49 o 
   5   4   2      325.09      355.46      9.38 o 
   6   4   2     2412.96     2621.08     29.75 o 
   7   4   2       84.86       60.25      8.90 o 
   8   4   2      284.13      262.06      7.87 o 
   9   4   2      576.79      610.88     30.17 o 
  10   4   2      253.56      279.35     10.48 o 
  11   4   2      127.57      141.41     20.54 o 
  12   4   2        4.60       -9.85     15.32 o 
  13   4   2       73.15       90.19     44.01 o 
 -10   5   2       58.42       49.91     20.70 o 
  -9   5   2       10.33        0.98     10.23 o 
  -8   5   2      158.42      160.26     16.16 o 
  -7   5   2        0.01        5.37      6.02 o 
  -6   5   2      702.10      747.50     22.61 o 
  -5   5   2       34.43       28.79      8.72 o 
  -4   5   2        0.63        4.17     11.10 o 
  -3   5   2        0.54       -8.61      8.61 o 
  -2   5   2      258.22      234.06     11.40 o 
  -1   5   2       80.30      102.98     14.46 o 
   0   5   2       14.24        6.04      4.30 o 
   1   5   2      266.52      261.78      7.77 o 
   2   5   2       64.50       53.12      6.79 o 
   3   5   2     1188.73     1151.90     12.78 o 
   4   5   2      640.83      608.34     13.83 o 
   5   5   2      452.38      424.11     13.01 o 
   6   5   2       37.02       36.70      6.50 o 
   7   5   2        1.03       -2.45      4.01 o 
   8   5   2       17.72       20.32      5.18 o 
   9   5   2      485.79      451.64     21.95 o 
  10   5   2      326.85      321.10     10.62 o 
  11   5   2      728.28      816.91     27.02 o 
  12   5   2        5.97       22.72     15.84 o 
  13   5   2      114.34      107.51     21.14 o 
  -9   6   2        6.53        9.78      8.69 o 
  -8   6   2       39.60       17.30      9.55 o 
  -7   6   2      108.16       98.38     18.96 o 
  -6   6   2       21.57       17.86      6.80 o 
  -5   6   2      132.66      130.28     28.44 o 
  -4   6   2       56.99       74.50     11.92 o 
  -3   6   2      148.59      140.30     21.43 o 
  -2   6   2      423.07      421.27     18.92 o 
  -1   6   2      131.42      165.48     21.96 o 
   0   6   2       73.19       72.10     14.22 o 
   1   6   2     1328.46     1422.02     63.30 o 
   2   6   2     2084.74     2355.27     32.79 o 
   3   6   2      362.20      337.91     11.37 o 
   4   6   2      402.63      405.13     25.30 o 
   5   6   2      654.37      772.80     22.27 o 
   6   6   2      189.65      196.86     10.29 o 
   7   6   2       68.66       77.75     11.61 o 
   8   6   2       45.05       60.53      7.89 o 
   9   6   2      139.11      152.88      8.00 o 
  10   6   2      272.13      264.23     11.97 o 
  11   6   2       29.09       28.96     10.08 o 
  12   6   2        0.90        2.41      4.96 o 
  13   6   2       45.63       28.87     12.99 o 
  14   6   2       12.43       17.48     11.10 o 
  -8   7   2        0.73        1.29      6.74 o 
  -7   7   2       99.36       91.53     25.30 o 
  -6   7   2      351.50      336.64     17.09 o 
  -5   7   2      354.88      329.91     12.11 o 
  -4   7   2      574.24      657.82     26.10 o 
  -3   7   2       25.43       29.22      9.38 o 
  -2   7   2      461.07      448.52     14.08 o 
  -1   7   2       24.47       16.71      8.20 o 
   0   7   2      185.78      156.24     19.61 o 
   1   7   2      967.27     1036.71     20.40 o 
   2   7   2       49.75       64.25      9.98 o 
   3   7   2      562.54      563.82     17.77 o 
   4   7   2      346.52      404.29     16.12 o 
   5   7   2     1564.36     1758.17     26.61 o 
   6   7   2      100.86       89.14     18.42 o 
   7   7   2      126.04      161.69     14.83 o 
   8   7   2        2.19       10.73      6.35 o 
   9   7   2        2.37       -0.64      9.09 o 
  10   7   2      312.32      301.70     11.17 o 
  11   7   2        1.50        9.50      6.47 o 
  12   7   2      193.51      188.00     13.03 o 
  13   7   2       28.80       12.32     14.66 o 
  14   7   2       22.94        2.51     14.25 o 
  -7   8   2      150.83      130.81     44.76 o 
  -6   8   2      123.11      133.12     13.72 o 
  -5   8   2      138.74      112.40     28.71 o 
  -4   8   2      118.19       98.78     24.37 o 
  -3   8   2        0.11        9.12      9.02 o 
  -2   8   2      125.46      125.40     27.18 o 
  -1   8   2       80.66       77.50     11.95 o 
   0   8   2       11.56        6.37     14.51 o 
   1   8   2        9.08        6.56      8.51 o 
   2   8   2      611.34      703.18     39.92 o 
   3   8   2      490.59      549.21     17.52 o 
   4   8   2       27.69       10.00      7.41 o 
   5   8   2       34.72       19.09     10.70 o 
   6   8   2       65.56       62.06     15.75 o 
   7   8   2      112.51      128.39     25.33 o 
   8   8   2        2.24        0.11      8.10 o 
   9   8   2       14.46        2.97      4.65 o 
  10   8   2       80.98       57.49     12.04 o 
  11   8   2        2.78        2.65      5.69 o 
  12   8   2       11.97       13.51      5.80 o 
  13   8   2        4.67        3.83     13.49 o 
  -6   9   2        6.33        3.04     11.68 o 
  -5   9   2      184.47      234.47     26.75 o 
  -4   9   2       29.06       30.80     12.60 o 
  -3   9   2     1425.09     1568.08     23.10 o 
  -2   9   2      262.20      233.92     25.06 o 
  -1   9   2       71.46       90.63     15.23 o 
   0   9   2       24.78       26.35      8.98 o 
   1   9   2       99.94      107.70      9.40 o 
   2   9   2        2.31        2.01      5.10 o 
   3   9   2        8.25       11.68      6.23 o 
   4   9   2       18.43       16.39      8.64 o 
   5   9   2       93.68      109.50     18.19 o 
   6   9   2       36.75       32.59     14.37 o 
   7   9   2      160.60      139.08     28.91 o 
   8   9   2       56.04       58.61     11.62 o 
   9   9   2       22.55       15.33      8.27 o 
  10   9   2      130.98       98.65     26.08 o 
  11   9   2      155.51      141.88     32.25 o 
  12   9   2       22.29       44.12     21.02 o 
  13   9   2      181.33      205.21     10.49 o 
  -5  10   2       49.26       41.15     12.44 o 
  -4  10   2      102.46       84.90     22.46 o 
  -3  10   2       77.32       93.27     16.38 o 
  -2  10   2        0.76        1.54      7.72 o 
  -1  10   2      115.21      107.20     22.38 o 
   0  10   2       45.39       58.61     11.73 o 
   1  10   2      246.93      212.45     15.15 o 
   2  10   2      930.61      957.71     30.63 o 
   3  10   2      658.08      695.21     22.58 o 
   4  10   2      148.94      123.40     20.95 o 
   5  10   2       92.12       89.00     12.96 o 
   6  10   2     1313.08     1312.58     51.17 o 
   7  10   2      251.48      243.26     18.49 o 
   8  10   2      427.26      455.41     17.29 o 
   9  10   2      503.11      553.39     33.33 o 
  10  10   2       37.21       30.12      9.24 o 
  11  10   2       71.24       65.39     15.95 o 
  12  10   2        0.13        0.04      5.76 o 
  13  10   2       48.27       33.14     13.55 o 
  -4  11   2       93.55       66.72     23.20 o 
  -3  11   2        9.22        0.43     12.01 o 
  -2  11   2      171.60      190.08     39.10 o 
  -1  11   2       98.57      103.83     19.53 o 
   0  11   2      149.09      181.66     21.23 o 
   1  11   2      141.45      160.37     13.90 o 
   2  11   2       52.46       41.78     11.40 o 
   3  11   2      340.94      332.03     26.42 o 
   4  11   2       65.34       77.12     11.14 o 
   5  11   2      344.80      363.73     15.33 o 
   6  11   2      347.11      322.53     18.84 o 
   7  11   2        3.77        6.53      7.44 o 
   8  11   2      171.76      202.95     27.93 o 
   9  11   2      169.51      161.31     20.66 o 
  10  11   2       15.46       -3.78      6.91 o 
  11  11   2        0.12       -5.57      7.12 o 
  12  11   2        0.06        9.03      3.01 o 
  13  11   2        0.21        4.15      8.97 o 
  -3  12   2       14.90       19.69     23.05 o 
  -2  12   2       20.48       22.41     10.02 o 
  -1  12   2      200.13      191.45     18.23 o 
   0  12   2       41.20       28.80      9.54 o 
   1  12   2      103.84       94.11     16.23 o 
   2  12   2      134.72      121.92     19.46 o 
   3  12   2       11.71        7.78      3.62 o 
   4  12   2        2.27       -1.90      6.05 o 
   5  12   2      183.21      166.34     36.74 o 
   6  12   2     1214.74     1280.17     32.58 o 
   7  12   2       51.31       56.23     16.83 o 
   8  12   2        7.15        9.04     14.11 o 
   9  12   2        5.14       18.77      6.58 o 
  10  12   2        0.96        2.79      5.28 o 
  11  12   2      165.03      180.73     45.10 o 
  12  12   2       80.33       64.22     20.06 o 
  -2  13   2        0.42       19.57     10.62 o 
  -1  13   2       52.55       56.16     18.22 o 
   0  13   2       72.81       76.55     14.95 o 
   1  13   2       14.77        6.64     10.61 o 
   2  13   2        0.06        4.46      8.97 o 
   3  13   2      259.24      266.24     14.20 o 
   4  13   2       25.56       21.55      8.04 o 
   5  13   2       13.08       -0.10      8.78 o 
   6  13   2       43.15       31.33     11.52 o 
   7  13   2       18.47       13.84      8.06 o 
   8  13   2        1.51        5.41      5.79 o 
   9  13   2        4.46        2.10      4.22 o 
  10  13   2       51.55       57.45     12.72 o 
  11  13   2        8.45        8.49      7.56 o 
  12  13   2       24.83       28.05     11.90 o 
   0  14   2        0.57       11.66      7.87 o 
   1  14   2        0.16        5.10      5.39 o 
   2  14   2        0.29       14.12      9.21 o 
   3  14   2        0.02       -1.12     10.58 o 
   4  14   2       48.84       25.29      9.83 o 
   5  14   2        5.26       20.45     10.30 o 
   6  14   2      103.36      100.00     14.65 o 
   7  14   2       19.94       10.03      7.79 o 
   8  14   2        1.47        6.37      9.11 o 
   9  14   2       22.95       21.25      9.69 o 
  10  14   2        1.16        1.58      8.73 o 
  11  14   2        2.00       -2.10      7.36 o 
   3  15   2        1.93        4.18      8.56 o 
   4  15   2        6.82       10.31     11.77 o 
   5  15   2       17.25       14.54      8.37 o 
   6  15   2       29.40       26.14     12.05 o 
   7  15   2        1.82       -0.30      9.66 o 
   8  15   2        0.21        7.95      8.16 o 
   9  15   2        0.45        3.26      7.14 o 
  -9 -14   3       11.91        7.50      6.98 o 
  -8 -14   3        0.10       -1.65      7.38 o 
  -7 -14   3        3.81        3.94      5.20 o 
  -6 -14   3       34.16       24.21     10.71 o 
  -5 -14   3       15.59       31.69     12.92 o 
  -4 -14   3       31.11       23.86      7.66 o 
  -3 -14   3       96.02       95.60     17.94 o 
  -2 -14   3        0.94       -4.64      7.26 o 
  -1 -14   3      286.57      316.96     20.44 o 
 -11 -13   3       33.71       32.80      9.66 o 
 -10 -13   3        0.76        6.26      8.88 o 
  -9 -13   3        1.78        7.61      5.64 o 
  -8 -13   3       55.46       58.45     14.16 o 
  -7 -13   3       24.41       13.42      7.78 o 
  -6 -13   3       26.30       13.92      7.66 o 
  -5 -13   3      212.53      195.79     21.76 o 
  -4 -13   3       96.47      133.16     40.22 o 
  -3 -13   3       16.04       17.98      6.64 o 
  -2 -13   3       75.81       69.98     17.79 o 
  -1 -13   3        9.16        3.28      7.41 o 
   0 -13   3        4.26        5.42      5.50 o 
   1 -13   3       10.80       22.24     12.48 o 
 -11 -12   3       63.75       59.27     17.08 o 
 -10 -12   3       19.42       11.83      7.05 o 
  -9 -12   3       42.61       36.03     10.23 o 
  -8 -12   3      149.22      156.74     15.29 o 
  -7 -12   3      208.02      235.97     12.36 o 
  -6 -12   3       78.40       63.79     12.61 o 
  -5 -12   3       95.71      112.02     10.11 o 
  -4 -12   3      367.35      381.37     12.76 o 
  -3 -12   3      204.91      215.63     30.37 o 
  -2 -12   3       85.62       86.49     10.41 o 
  -1 -12   3      469.26      515.37     13.48 o 
   0 -12   3        5.44        2.98      5.40 o 
   1 -12   3        2.53        3.89      7.24 o 
   2 -12   3       26.91       23.62     13.02 o 
 -12 -11   3        1.02       11.32      8.34 o 
 -11 -11   3        0.22        6.85      8.07 o 
 -10 -11   3       14.32       14.17      8.28 o 
  -9 -11   3       51.78       27.46     10.77 o 
  -8 -11   3       71.32       53.87     16.54 o 
  -7 -11   3       53.58       45.40     16.81 o 
  -6 -11   3       78.29       78.79     13.36 o 
  -5 -11   3        1.44        4.94      8.07 o 
  -4 -11   3      461.50      481.02     26.47 o 
  -3 -11   3      348.60      345.03     19.75 o 
  -2 -11   3      220.14      210.89     10.98 o 
  -1 -11   3        8.40       -2.62      4.92 o 
   0 -11   3       96.22       80.86     16.98 o 
   1 -11   3       51.18       29.41      9.95 o 
   2 -11   3        9.97        4.91     11.77 o 
   3 -11   3       17.88       15.40      8.22 o 
   4 -11   3        1.37        4.01      7.09 o 
 -12 -10   3       53.90       48.80     17.87 o 
 -11 -10   3      281.38      263.20     18.18 o 
 -10 -10   3       23.00       16.19      8.04 o 
  -9 -10   3       38.36       42.29     12.35 o 
  -8 -10   3       48.67       51.97     19.27 o 
  -7 -10   3        2.99        2.19      3.17 o 
  -6 -10   3      111.09       79.44     18.42 o 
  -5 -10   3       21.97        8.76     13.36 o 
  -4 -10   3       67.40       81.97     15.99 o 
  -3 -10   3       24.92       12.60      7.45 o 
  -2 -10   3        0.73        5.76      4.76 o 
  -1 -10   3      157.33      161.85     17.34 o 
   0 -10   3      681.01      785.76     17.33 o 
   1 -10   3       18.35       20.92      6.73 o 
   2 -10   3      130.32      149.92     20.98 o 
   3 -10   3       20.64       17.55      6.24 o 
   4 -10   3       38.91       22.00      7.59 o 
   5 -10   3       99.90       67.05     23.69 o 
 -13  -9   3        9.20       21.91      7.48 o 
 -12  -9   3       31.27       33.89     11.48 o 
 -11  -9   3       92.64      105.54     16.70 o 
 -10  -9   3      134.36      133.45     12.33 o 
  -9  -9   3      586.03      580.30     21.78 o 
  -8  -9   3      448.14      462.25     14.60 o 
  -7  -9   3      154.56      160.06     10.22 o 
  -6  -9   3       29.75       52.73     10.07 o 
  -5  -9   3       73.95       66.79     13.60 o 
  -4  -9   3       78.61       60.49      9.10 o 
  -3  -9   3      257.57      254.16     10.59 o 
  -2  -9   3      624.96      633.83     21.32 o 
  -1  -9   3        3.77        1.37      6.17 o 
   0  -9   3      100.68       98.63     15.11 o 
   1  -9   3        0.66        2.55      4.97 o 
   2  -9   3        1.35        2.22      6.47 o 
   3  -9   3       43.81       19.89      7.34 o 
   4  -9   3       54.32       49.77     12.07 o 
   5  -9   3      118.27       82.75     23.28 o 
   6  -9   3        1.51        4.97      9.56 o 
 -13  -8   3       18.22       25.74     11.65 o 
 -12  -8   3        2.90        8.56     11.39 o 
 -11  -8   3       22.50       22.39      9.89 o 
 -10  -8   3      147.03      146.05     11.29 o 
  -9  -8   3      302.51      312.16     17.77 o 
  -8  -8   3      125.28      103.23     12.15 o 
  -7  -8   3       12.44        9.06      5.71 o 
  -6  -8   3      240.47      220.16     12.71 o 
  -5  -8   3      144.80      138.10     14.75 o 
  -4  -8   3      270.72      308.41     27.85 o 
  -3  -8   3       51.96       41.70      9.63 o 
  -2  -8   3        5.51        2.17      4.77 o 
  -1  -8   3      592.14      658.79     15.43 o 
   0  -8   3       92.92       98.12     15.01 o 
   1  -8   3     1197.97     1255.22     34.99 o 
   2  -8   3        1.33        1.01      7.08 o 
   3  -8   3       31.22       34.24      8.99 o 
   4  -8   3        9.83        6.16      3.97 o 
   5  -8   3       38.24       28.43     10.67 o 
   6  -8   3       19.68        9.96      6.28 o 
   7  -8   3       69.72       70.85     41.61 o 
 -13  -7   3        5.34        4.87      5.72 o 
 -12  -7   3        3.43       14.08     10.01 o 
 -11  -7   3       19.89        4.37      8.70 o 
 -10  -7   3       17.28        6.50      4.71 o 
  -9  -7   3      142.74      138.39     10.70 o 
  -8  -7   3       82.39       82.67     12.82 o 
  -7  -7   3      261.88      265.54     12.00 o 
  -6  -7   3      303.84      288.18     18.22 o 
  -5  -7   3      655.21      700.96     33.73 o 
  -4  -7   3      376.51      369.10     17.40 o 
  -3  -7   3       23.11       19.91      4.59 o 
  -2  -7   3      111.39      123.36      6.69 o 
  -1  -7   3       31.88       23.42      6.29 o 
   0  -7   3       35.77       25.27      6.69 o 
   1  -7   3        7.08       14.91      6.69 o 
   2  -7   3       64.69       55.29     14.10 o 
   3  -7   3      544.13      539.09     20.07 o 
   4  -7   3      861.84      895.70     16.74 o 
   5  -7   3       57.82       47.44      9.55 o 
   6  -7   3       38.27       37.44      8.75 o 
   7  -7   3       21.19       37.52     19.98 o 
   8  -7   3        0.95       15.88     10.92 o 
 -13  -6   3        3.14        9.44      8.18 o 
 -12  -6   3      105.91      125.83     17.59 o 
 -11  -6   3        3.01        7.36      7.81 o 
 -10  -6   3        0.11       10.25      9.19 o 
  -9  -6   3        6.23       14.65      8.70 o 
  -8  -6   3        1.37        5.56      7.86 o 
  -7  -6   3      304.67      312.24     13.21 o 
  -6  -6   3        3.72       -6.25      7.82 o 
  -5  -6   3      801.07      806.43     25.63 o 
  -4  -6   3        9.86        0.63      4.16 o 
  -3  -6   3       23.87       13.15      4.63 o 
  -2  -6   3      797.10      829.36     13.51 o 
  -1  -6   3      371.56      377.07     17.91 o 
   0  -6   3      138.76      119.21      6.01 o 
   1  -6   3        5.75        4.58      4.18 o 
   2  -6   3       53.34       56.96     11.63 o 
   3  -6   3       19.00       15.18      5.78 o 
   4  -6   3       69.22       70.15     14.04 o 
   5  -6   3      342.88      328.47     28.40 o 
   6  -6   3       19.10       16.75      8.23 o 
   7  -6   3       85.50       73.45     12.57 o 
   8  -6   3        0.29        3.51     12.31 o 
   9  -6   3      114.83       81.70     56.46 o 
 -13  -5   3       37.66       30.30      8.86 o 
 -12  -5   3      238.75      289.05     16.81 o 
 -11  -5   3       39.65       31.64      8.90 o 
 -10  -5   3      189.29      189.26     15.31 o 
  -9  -5   3        3.70        1.09      7.46 o 
  -8  -5   3       38.86       38.65     11.82 o 
  -7  -5   3       53.26       47.28      8.07 o 
  -6  -5   3      122.83      105.94     14.85 o 
  -5  -5   3      324.53      317.15      9.24 o 
  -4  -5   3      178.36      171.24      6.90 o 
  -3  -5   3       82.20       75.09      5.78 o 
  -2  -5   3     1322.97     1413.70     21.00 o 
  -1  -5   3      140.24      114.03      9.69 o 
   0  -5   3       81.77       66.64      5.38 o 
   1  -5   3        4.06        4.79      2.82 o 
   2  -5   3      191.81      196.21     14.03 o 
   3  -5   3       32.45       18.64      5.12 o 
   4  -5   3      272.63      246.62      8.99 o 
   5  -5   3      221.35      203.73     22.30 o 
   6  -5   3        6.57        2.76      4.65 o 
   7  -5   3        3.02       -3.41      5.11 o 
   8  -5   3        1.60        5.23      6.74 o 
   9  -5   3       38.47       36.21     28.98 o 
 -13  -4   3        7.54       25.98     11.60 o 
 -12  -4   3        1.63        5.40     11.07 o 
 -11  -4   3       28.03       25.58      8.28 o 
 -10  -4   3       53.60       22.55     11.54 o 
  -9  -4   3       49.12       53.65     13.19 o 
  -8  -4   3      191.16      200.78     14.74 o 
  -7  -4   3       38.17       29.08     10.50 o 
  -6  -4   3      131.35       89.67     20.29 o 
  -5  -4   3        0.39       -2.96      4.61 o 
  -4  -4   3      202.54      207.27     10.54 o 
  -3  -4   3        0.09        2.07      3.70 o 
  -2  -4   3      226.51      262.11      9.71 o 
  -1  -4   3        5.68       -2.01      2.85 o 
   0  -4   3      833.05      886.24     10.66 o 
   1  -4   3      838.79      810.04     11.64 o 
   2  -4   3       78.25       69.29      6.13 o 
   3  -4   3      214.41      247.63     13.35 o 
   4  -4   3        5.09        6.15      3.39 o 
   5  -4   3      440.42      459.33     17.60 o 
   6  -4   3       20.76       27.03      7.25 o 
   7  -4   3      249.63      239.82      9.91 o 
   8  -4   3       52.32       34.49     13.19 o 
   9  -4   3      120.31       93.05     64.75 o 
  10  -4   3       65.33       43.87     23.99 o 
 -13  -3   3        1.00       12.75      8.07 o 
 -12  -3   3      118.18      166.32     27.69 o 
 -11  -3   3        1.39        0.74      9.73 o 
 -10  -3   3       37.74       27.09      9.93 o 
  -9  -3   3       69.16       56.63     11.92 o 
  -8  -3   3      183.75      217.06     19.77 o 
  -7  -3   3      256.40      263.13     11.20 o 
  -6  -3   3      386.78      376.67     21.24 o 
  -5  -3   3       34.52       31.75      7.26 o 
  -4  -3   3        4.77        9.34      5.54 o 
  -3  -3   3      337.25      291.48      6.80 o 
  -2  -3   3     2368.19     2272.78     13.51 o 
  -1  -3   3       35.32       28.91      4.47 o 
   0  -3   3     1009.26      993.76     11.28 o 
   1  -3   3     6416.14     6990.87     94.27 o 
   2  -3   3      100.24      114.19      7.27 o 
   3  -3   3     7623.74     8170.82     72.31 o 
   4  -3   3      658.57      672.95     10.97 o 
   5  -3   3      246.16      271.56      8.59 o 
   6  -3   3       13.70       17.83      5.70 o 
   7  -3   3        0.08       -0.39      2.04 o 
   8  -3   3        9.35        7.95      3.92 o 
   9  -3   3       69.73       56.03     17.15 o 
  10  -3   3       69.57       41.53     26.48 o 
  11  -3   3       11.58       18.38     18.47 o 
 -13  -2   3       90.11       79.77     32.63 o 
 -12  -2   3      187.78      175.91     19.92 o 
 -11  -2   3       41.08       41.00     15.52 o 
 -10  -2   3       11.33       10.69      8.95 o 
  -9  -2   3       99.24       89.43     18.14 o 
  -8  -2   3       12.65        4.54      5.98 o 
  -7  -2   3      144.30      139.79     12.02 o 
  -6  -2   3      625.17      620.05     15.20 o 
  -5  -2   3      969.96     1074.35     15.47 o 
  -4  -2   3        0.68        4.43      3.97 o 
  -3  -2   3     1058.43     1023.24     11.68 o 
  -2  -2   3     8176.33     7746.45     61.00 o 
  -1  -2   3     1221.63     1236.20     22.84 o 
   0  -2   3       12.68        6.71      2.12 o 
   1  -2   3     5454.91     5452.96     24.31 o 
   2  -2   3     1006.81      990.36     12.00 o 
   3  -2   3       28.23       36.99      5.35 o 
   4  -2   3      870.91      911.07     13.37 o 
   5  -2   3      303.47      291.40      9.23 o 
   6  -2   3      259.53      241.14      5.51 o 
   7  -2   3      789.35      831.11     18.51 o 
   8  -2   3       24.61       21.38      6.40 o 
   9  -2   3       14.31       22.59     10.67 o 
  10  -2   3       56.02       61.25     28.93 o 
  11  -2   3        8.99       10.83     14.85 o 
 -12  -1   3        9.27        6.01      7.77 o 
 -11  -1   3      205.39      215.95     12.64 o 
 -10  -1   3      153.00      161.18     15.46 o 
  -9  -1   3       65.48       61.57     24.04 o 
  -8  -1   3       92.08       79.95     19.63 o 
  -7  -1   3      396.78      439.17     35.38 o 
  -6  -1   3     1449.75     1476.57     23.24 o 
  -5  -1   3      173.83      222.31     14.51 o 
  -4  -1   3      281.44      265.71      8.55 o 
  -3  -1   3     8276.36     8568.95     84.18 o 
  -2  -1   3      610.07      602.69      8.49 o 
  -1  -1   3     5527.48     5433.42     34.11 o 
   0  -1   3      221.33      191.19     15.20 o 
   1  -1   3     9642.05     9298.58     64.85 o 
   2  -1   3    18931.31    19302.18     39.58 o 
   4  -1   3      498.05      475.44     13.73 o 
   5  -1   3      591.69      637.07     22.62 o 
   6  -1   3       13.19        6.75      2.34 o 
   7  -1   3      364.74      331.32     13.75 o 
   8  -1   3      505.03      498.13     17.28 o 
   9  -1   3      446.59      387.95     18.05 o 
  10  -1   3       47.45       54.68     16.22 o 
  11  -1   3        0.16        6.44     15.28 o 
  12  -1   3      259.01      344.68     49.69 o 
 -12   0   3       12.91       12.57      6.84 o 
 -11   0   3      235.80      226.49     25.57 o 
 -10   0   3       71.29       49.53     15.78 o 
  -9   0   3       61.37       66.53     15.41 o 
  -8   0   3      130.57      114.07     29.83 o 
  -7   0   3      111.45      123.46     13.45 o 
  -6   0   3      186.04      203.69     10.96 o 
  -5   0   3      149.15      121.67     25.26 o 
  -4   0   3      515.95      542.27      9.56 o 
  -3   0   3     1546.76     1533.15     17.43 o 
  -2   0   3     2513.93     2546.81     24.96 o 
  -1   0   3        2.78        1.89      2.81 o 
   0   0   3      134.89      120.10      6.18 o 
   1   0   3      407.94      405.78      7.88 o 
   2   0   3     3547.35     3493.11     20.03 o 
   3   0   3       52.32       55.73     17.41 o 
   4   0   3       15.96        6.76      3.57 o 
   5   0   3      258.23      224.84     14.02 o 
   6   0   3      313.58      299.25     13.82 o 
   7   0   3        1.86        2.60      6.46 o 
   8   0   3       60.53       58.69      4.29 o 
   9   0   3       28.93       17.43      8.92 o 
  10   0   3      102.25       83.36     46.50 o 
  11   0   3       29.83        6.05      8.80 o 
  12   0   3        0.49        8.54     16.89 o 
 -12   1   3        3.16        1.60      5.10 o 
 -11   1   3       61.32       54.66     12.29 o 
 -10   1   3       26.09       28.42      9.29 o 
  -9   1   3      151.94      175.40     34.01 o 
  -8   1   3        4.46        8.07      9.87 o 
  -7   1   3        7.91        5.17      5.42 o 
  -6   1   3        6.37        8.42      6.58 o 
  -5   1   3        1.49       10.43      7.11 o 
  -4   1   3        0.81       -4.30      5.80 o 
  -3   1   3     1282.01     1288.31     14.89 o 
  -2   1   3       50.54       53.20     10.31 o 
  -1   1   3        3.68        6.09      3.72 o 
   0   1   3     4736.23     4506.00     43.54 o 
   1   1   3      184.21      172.22      6.25 o 
   2   1   3     2273.25     2278.97     11.23 o 
   3   1   3      752.16      767.20      9.01 o 
   4   1   3      238.43      261.91     15.14 o 
   5   1   3     1432.36     1613.86     34.61 o 
   6   1   3       29.44       38.19      7.56 o 
   7   1   3      400.37      332.33      8.83 o 
   8   1   3       60.39       46.69      6.35 o 
   9   1   3      376.69      395.88     15.67 o 
  10   1   3       13.97       14.06      8.02 o 
  11   1   3      160.66      203.19     68.11 o 
  12   1   3       33.49       28.43     16.43 o 
 -11   2   3       45.01       27.51     11.85 o 
 -10   2   3        6.11        8.78      5.91 o 
  -9   2   3       18.23       21.67      8.55 o 
  -8   2   3      213.17      230.71     28.24 o 
  -7   2   3      594.53      620.79     28.10 o 
  -6   2   3       24.61       14.06     22.78 o 
  -5   2   3      108.27      105.02     20.10 o 
  -4   2   3     1227.67     1318.65     28.88 o 
  -3   2   3     1762.13     1886.39     33.46 o 
  -2   2   3      131.71      141.13      7.75 o 
  -1   2   3       28.36       17.75      5.63 o 
   0   2   3      151.64      151.55      9.82 o 
   1   2   3     3586.69     3336.81     94.16 o 
   2   2   3       88.33       76.52      6.34 o 
   3   2   3     1392.03     1372.07     13.30 o 
   4   2   3      653.73      660.63      8.39 o 
   5   2   3     1606.53     1747.48     27.31 o 
   6   2   3       85.25      101.82      3.98 o 
   7   2   3      499.20      565.50     11.92 o 
   8   2   3      345.09      353.50      6.51 o 
   9   2   3      119.23      106.27      5.41 o 
  10   2   3        1.77        0.46      2.73 o 
  11   2   3        9.58       21.00     15.90 o 
  12   2   3        8.69       -3.51     16.11 o 
  13   2   3        1.19        3.13     10.30 o 
 -11   3   3       21.04        9.68      6.79 o 
 -10   3   3       26.12       11.38      9.39 o 
  -9   3   3      156.40      165.65     20.37 o 
  -8   3   3        5.24       11.67     12.46 o 
  -7   3   3        3.03        7.10      7.57 o 
  -6   3   3       35.64       37.64     12.84 o 
  -5   3   3       24.73       29.05     12.53 o 
  -4   3   3       91.48       85.27     23.25 o 
  -3   3   3      504.97      492.70     16.75 o 
  -2   3   3     1725.62     1702.99     17.12 o 
  -1   3   3     1394.47     1366.84     24.80 o 
   0   3   3       96.42       82.58      6.83 o 
   1   3   3      116.41      109.50      7.35 o 
   2   3   3       59.75       41.99      7.26 o 
   3   3   3     1766.03     1692.22     10.53 o 
   4   3   3     1607.93     1627.65     15.98 o 
   5   3   3      158.99      159.67      4.98 o 
   6   3   3      693.39      778.76     39.04 o 
   7   3   3       44.97       56.25      5.78 o 
   8   3   3      461.16      461.82     15.99 o 
   9   3   3       93.63      106.97      8.46 o 
  10   3   3      149.76      141.04      9.66 o 
  11   3   3       40.12       40.59     19.55 o 
  12   3   3       67.44       28.98     23.81 o 
  13   3   3       11.27        5.59     11.47 o 
 -10   4   3        0.05       -4.96      8.86 o 
  -9   4   3        9.56        3.71      8.15 o 
  -8   4   3       47.91       57.38     12.55 o 
  -7   4   3      138.46      122.87     29.95 o 
  -6   4   3       14.32       14.48      8.92 o 
  -5   4   3        0.34        6.23      6.87 o 
  -4   4   3       38.11       27.72      9.90 o 
  -3   4   3       98.02       93.03      9.50 o 
  -2   4   3     1758.02     1830.48     27.26 o 
  -1   4   3       44.76       32.13      7.05 o 
   0   4   3     1055.25      994.75     11.70 o 
   1   4   3        2.53        3.80      3.66 o 
   2   4   3     1067.72     1103.30     13.32 o 
   3   4   3      109.60       88.12      7.71 o 
   4   4   3      558.67      562.85     10.32 o 
   5   4   3      412.35      389.99     35.91 o 
   6   4   3       41.94       35.96      6.85 o 
   7   4   3      145.85      152.70     10.95 o 
   8   4   3       44.94       39.11      6.83 o 
   9   4   3        2.46        2.35      2.33 o 
  10   4   3      325.27      342.74     18.63 o 
  11   4   3       21.83       26.73     19.70 o 
  12   4   3       76.49      109.21     35.03 o 
  13   4   3       40.34       35.59     23.66 o 
  -9   5   3      151.00      123.77     43.49 o 
  -8   5   3      215.04      261.84     23.94 o 
  -7   5   3      137.95      141.85     37.07 o 
  -6   5   3        2.94        3.57      7.76 o 
  -5   5   3      205.82      223.76     38.37 o 
  -4   5   3       13.17       -5.14      8.78 o 
  -3   5   3       20.91       37.28     13.35 o 
  -2   5   3      323.69      333.48     19.63 o 
  -1   5   3     1232.62     1325.57     24.76 o 
   0   5   3     1600.55     1880.08     26.48 o 
   1   5   3        4.24        3.82      2.54 o 
   2   5   3     2269.46     2453.01     25.31 o 
   3   5   3      333.41      320.01      8.00 o 
   4   5   3       83.78       79.92      6.46 o 
   5   5   3     1364.55     1556.82     25.40 o 
   6   5   3       74.07       67.72     10.17 o 
   7   5   3       30.57       33.75      5.74 o 
   8   5   3      113.40      115.51     14.08 o 
   9   5   3      163.65      175.23     16.57 o 
  10   5   3        7.10        5.11      3.03 o 
  11   5   3      184.94      175.11     28.19 o 
  12   5   3       13.92        1.81     16.37 o 
  13   5   3       51.38       51.67     26.42 o 
  -9   6   3       60.34       64.84     12.21 o 
  -8   6   3      337.57      362.01     17.64 o 
  -7   6   3       47.58       39.29     14.91 o 
  -6   6   3       96.39      108.37     20.58 o 
  -5   6   3      215.56      184.34     33.89 o 
  -4   6   3      171.68      165.97     14.17 o 
  -3   6   3       40.35       54.02     16.12 o 
  -2   6   3       18.35       18.85      9.99 o 
  -1   6   3      753.01      799.31     16.51 o 
   0   6   3        1.08       -0.51      7.35 o 
   1   6   3      140.18      161.02     14.52 o 
   2   6   3      491.58      484.54     35.57 o 
   3   6   3       21.90       22.68      7.51 o 
   4   6   3      678.72      771.54     24.12 o 
   5   6   3      390.85      364.64     11.09 o 
   6   6   3      151.91      162.37      7.20 o 
   7   6   3      124.64      118.25      8.21 o 
   8   6   3       73.94       73.70     10.79 o 
   9   6   3      112.94       97.86      7.41 o 
  10   6   3       95.12       83.81     15.29 o 
  11   6   3      169.64      141.56     20.38 o 
  12   6   3       78.46       78.24     16.15 o 
  13   6   3      122.47      103.26     20.38 o 
  -8   7   3      236.43      260.11     18.22 o 
  -7   7   3        0.07        4.16      7.37 o 
  -6   7   3        8.58       16.13      9.41 o 
  -5   7   3       21.63       17.69     10.12 o 
  -4   7   3        7.29        1.11      5.79 o 
  -3   7   3       96.43       62.63     22.65 o 
  -2   7   3       51.54       76.23     17.63 o 
  -1   7   3      200.88      260.35     13.15 o 
   0   7   3      704.53      682.60     13.74 o 
   1   7   3       21.48       23.10     11.85 o 
   2   7   3       11.91       18.09      8.32 o 
   3   7   3      496.66      497.54     11.79 o 
   4   7   3      253.48      208.88     12.38 o 
   5   7   3      286.38      288.76     14.81 o 
   6   7   3       60.22       53.58     27.18 o 
   7   7   3        7.14        3.62      3.98 o 
   8   7   3       13.58        6.33      7.73 o 
   9   7   3      220.35      232.02     11.76 o 
  10   7   3      280.83      285.33     18.94 o 
  11   7   3      799.87      942.24     25.80 o 
  12   7   3       97.85      126.83     22.53 o 
  13   7   3       15.43       31.02     16.27 o 
  -7   8   3      139.12      139.74     18.80 o 
  -6   8   3       17.28        6.62      7.05 o 
  -5   8   3      857.44      929.33     39.51 o 
  -4   8   3      354.52      380.37     22.69 o 
  -3   8   3      125.33      157.80     18.85 o 
  -2   8   3      152.03      162.21     26.76 o 
  -1   8   3        4.94       -5.07      8.55 o 
   0   8   3       73.71       64.79      9.14 o 
   1   8   3       33.46        6.00      7.47 o 
   2   8   3       26.11       27.93      9.09 o 
   3   8   3       58.04       53.83     12.71 o 
   4   8   3      271.93      255.25     13.73 o 
   5   8   3       36.73       29.38      9.10 o 
   6   8   3     1034.78     1018.31     17.45 o 
   7   8   3      112.49      110.01     21.14 o 
   8   8   3      635.29      659.23     22.95 o 
   9   8   3      157.89      168.53     13.59 o 
  10   8   3      275.32      289.37     14.43 o 
  11   8   3       12.21        8.91      5.36 o 
  12   8   3       19.79       20.18      7.44 o 
  13   8   3       24.24       25.58     16.08 o 
  -6   9   3       13.80        7.31      6.49 o 
  -5   9   3       82.02       87.00     18.73 o 
  -4   9   3      292.07      318.92     18.42 o 
  -3   9   3      219.51      231.71     18.30 o 
  -2   9   3       63.90       36.54     12.12 o 
  -1   9   3      297.11      318.10     18.56 o 
   0   9   3      515.82      545.91     20.53 o 
   1   9   3      349.80      368.00     27.47 o 
   2   9   3        0.00       -0.45      8.48 o 
   3   9   3        1.25       -4.61      8.26 o 
   4   9   3        0.00        9.17      6.37 o 
   5   9   3       81.35       87.87     16.06 o 
   6   9   3       15.99       13.49      8.02 o 
   7   9   3      109.28       95.06     15.13 o 
   8   9   3      762.87      805.35     24.68 o 
   9   9   3      140.51      153.94     29.87 o 
  10   9   3      200.28      223.47     12.05 o 
  11   9   3       51.61       56.08     14.45 o 
  12   9   3       32.96       19.26      6.15 o 
  13   9   3        0.38      -13.85     13.85 o 
  -5  10   3       98.80      106.89     15.42 o 
  -4  10   3        1.22        6.24      8.26 o 
  -3  10   3        4.15        5.73      9.29 o 
  -2  10   3      122.45      145.66     29.24 o 
  -1  10   3       17.75       11.55     20.19 o 
   0  10   3       11.37        8.98      6.75 o 
   1  10   3      877.63      868.04     50.27 o 
   2  10   3      325.84      301.14     14.25 o 
   3  10   3        0.50       -2.74      8.70 o 
   4  10   3       44.85       46.93     10.39 o 
   5  10   3      269.20      277.72     17.26 o 
   6  10   3       23.73        5.47      7.66 o 
   7  10   3       16.52       24.47      9.01 o 
   8  10   3     1005.33      978.38     24.68 o 
   9  10   3      642.36      654.89     65.63 o 
  10  10   3        0.79        5.98      8.17 o 
  11  10   3      233.07      231.50     18.79 o 
  12  10   3       22.50       20.27      6.19 o 
  13  10   3       40.15       27.03     14.81 o 
  -4  11   3       50.20       36.55     16.70 o 
  -3  11   3       11.37       17.53      9.02 o 
  -2  11   3      140.83      192.92     29.64 o 
  -1  11   3        7.87        3.41      9.02 o 
   0  11   3       14.32       -1.33     10.24 o 
   1  11   3      688.04      779.16     17.55 o 
   2  11   3      106.84       94.14     12.04 o 
   3  11   3        0.38       -0.16      6.79 o 
   4  11   3      238.07      233.88     22.97 o 
   5  11   3       28.03       29.68     11.41 o 
   6  11   3       92.30       74.56     16.34 o 
   7  11   3      411.57      381.45     19.70 o 
   8  11   3        4.35       -2.87      6.99 o 
   9  11   3       55.40       51.67     11.61 o 
  10  11   3       74.77       77.69     18.42 o 
  11  11   3       34.00       16.13      7.13 o 
  12  11   3        0.96        7.39      6.55 o 
  13  11   3        4.32        4.27      6.11 o 
  -3  12   3        4.26        4.60      7.75 o 
  -2  12   3        0.97       21.51     15.54 o 
  -1  12   3       13.49       21.08     10.98 o 
   0  12   3        5.24       10.72      6.44 o 
   1  12   3       66.01       64.53     17.03 o 
   2  12   3      569.00      556.09     18.71 o 
   3  12   3        0.66       10.03      7.82 o 
   4  12   3      720.57      732.82     18.72 o 
   5  12   3      125.40      122.56     18.04 o 
   6  12   3        1.19        4.99      6.93 o 
   7  12   3       21.54       12.64     10.70 o 
   8  12   3      196.70      184.35     37.57 o 
   9  12   3        1.46        5.32      8.01 o 
  10  12   3      201.50      227.88     34.62 o 
  11  12   3        2.84        6.85      7.30 o 
  12  12   3       15.65       15.29      8.25 o 
  -1  13   3        1.03        4.91      8.50 o 
   0  13   3      133.09      109.89     25.64 o 
   1  13   3        1.49       -8.77     10.01 o 
   2  13   3      251.90      292.84     19.03 o 
   3  13   3       40.12       54.60     15.07 o 
   4  13   3        2.43        1.33      7.08 o 
   5  13   3        2.64        1.38      6.84 o 
   6  13   3       22.47       18.92     23.10 o 
   7  13   3       12.12       24.06     10.53 o 
   8  13   3       11.99        2.64      5.52 o 
   9  13   3        1.03        2.28      5.73 o 
  10  13   3       22.93       26.69      9.24 o 
  11  13   3        3.72        5.50      4.47 o 
  12  13   3        0.25       -2.19      6.20 o 
   0  14   3       75.03       68.38     13.66 o 
   1  14   3       13.47       17.46      6.67 o 
   2  14   3       10.21        9.41      7.93 o 
   3  14   3        0.10       13.08      8.31 o 
   4  14   3        3.36        9.63      7.07 o 
   5  14   3        0.07       10.21     21.11 o 
   6  14   3       27.33       22.35     10.15 o 
   7  14   3       31.63       43.31     11.95 o 
   8  14   3       93.17       81.72     18.82 o 
   9  14   3       58.02       37.02     13.96 o 
  10  14   3       37.41       41.53     14.86 o 
  11  14   3        0.85        7.92      7.41 o 
   3  15   3        5.34        6.60      9.43 o 
   4  15   3        5.20       18.80      8.85 o 
   5  15   3        0.00        3.94      7.95 o 
   6  15   3       80.26       88.34     17.67 o 
   7  15   3       34.21       26.98      8.93 o 
   8  15   3        1.65        5.20      9.80 o 
   9  15   3       11.52        1.09      7.20 o 
  -8 -14   4        6.21       12.51      5.81 o 
  -7 -14   4       35.07       25.95     17.69 o 
  -6 -14   4       55.69       28.77     15.25 o 
  -5 -14   4       17.33       19.03      4.93 o 
  -4 -14   4        2.11        4.09      5.42 o 
  -3 -14   4       30.34       19.40      7.68 o 
  -2 -14   4      357.72      406.98     21.23 o 
 -10 -13   4       42.68       30.88     14.24 o 
  -9 -13   4      151.26      151.61     20.57 o 
  -8 -13   4        1.98        0.27     11.97 o 
  -7 -13   4        8.40        8.04      7.08 o 
  -6 -13   4      104.06       85.61     16.29 o 
  -5 -13   4        9.10        9.29      4.81 o 
  -4 -13   4      211.57      205.13     14.49 o 
  -3 -13   4       26.46       14.36      9.43 o 
  -2 -13   4        6.62        8.13      4.84 o 
  -1 -13   4        5.00       -3.72      6.15 o 
   0 -13   4      216.38      249.03     12.89 o 
 -11 -12   4       86.13      116.02     50.63 o 
 -10 -12   4       48.82       85.13     25.11 o 
  -9 -12   4        1.33        0.46      8.88 o 
  -8 -12   4        1.19        2.61     17.03 o 
  -7 -12   4      167.13      130.75     16.19 o 
  -6 -12   4       14.08        8.19      3.92 o 
  -5 -12   4      334.96      346.05     11.74 o 
  -4 -12   4        0.52        2.24      5.43 o 
  -3 -12   4      560.60      601.38     40.39 o 
  -2 -12   4      182.71      183.06     15.27 o 
  -1 -12   4        2.44        6.54      3.97 o 
   0 -12   4        0.04       13.33      7.87 o 
   1 -12   4       42.42       57.24     12.63 o 
   2 -12   4        0.00        8.97      6.07 o 
 -12 -11   4        4.68       -3.94      8.25 o 
 -11 -11   4       10.16       10.21      8.44 o 
 -10 -11   4       10.21        9.44      4.57 o 
  -9 -11   4       58.04       62.31     13.89 o 
  -8 -11   4        6.49       17.96      8.83 o 
  -7 -11   4      432.66      537.25     27.64 o 
  -6 -11   4       76.52       72.46     15.83 o 
  -5 -11   4       19.33       17.71      7.21 o 
  -4 -11   4      108.04       86.76     23.96 o 
  -3 -11   4      225.95      226.01     28.53 o 
  -2 -11   4       11.70       17.02      6.36 o 
  -1 -11   4      260.99      249.49     24.03 o 
   0 -11   4       73.09       70.24     17.01 o 
   1 -11   4        5.19        7.75      5.78 o 
   2 -11   4        2.37        2.79      3.93 o 
   3 -11   4       35.79       31.64     11.27 o 
 -12 -10   4        2.64       16.55      6.78 o 
 -11 -10   4        8.72        5.02      4.63 o 
 -10 -10   4        5.33        7.11      4.98 o 
  -9 -10   4      159.84      116.90     36.58 o 
  -8 -10   4      174.41      155.50     22.82 o 
  -7 -10   4       45.20       23.30     11.79 o 
  -6 -10   4      696.51      678.30     26.26 o 
  -5 -10   4        1.81        5.27      5.58 o 
  -4 -10   4      294.88      277.92     36.54 o 
  -3 -10   4      182.90      156.09     15.08 o 
  -2 -10   4        1.52        0.27      5.54 o 
  -1 -10   4        9.90        6.85      4.73 o 
   0 -10   4        0.26       -2.40      6.28 o 
   1 -10   4      136.81      130.09     13.86 o 
   2 -10   4       69.49       64.71     14.11 o 
   3 -10   4       37.87       21.70      7.94 o 
   4 -10   4       19.36       16.42      6.76 o 
   5 -10   4        3.42        3.11      8.13 o 
 -12  -9   4       66.14       87.13     12.87 o 
 -11  -9   4       28.83       13.36     14.17 o 
 -10  -9   4        0.35        4.50      7.05 o 
  -9  -9   4        4.23        5.31     13.51 o 
  -8  -9   4      307.72      298.44     26.19 o 
  -7  -9   4        4.69        1.77     14.15 o 
  -6  -9   4      295.49      345.66     30.61 o 
  -5  -9   4       34.03       31.35      7.66 o 
  -4  -9   4       39.36       47.56     10.72 o 
  -3  -9   4       63.77       69.32      8.82 o 
  -2  -9   4       36.08       31.58      6.33 o 
  -1  -9   4      375.96      361.46     18.84 o 
   0  -9   4        2.26        1.92      6.02 o 
   1  -9   4      727.17      779.61     13.85 o 
   2  -9   4      100.36       71.63     15.34 o 
   3  -9   4       67.49       55.77     14.80 o 
   4  -9   4      122.55      116.07     16.94 o 
   5  -9   4        7.74        5.39      5.17 o 
   6  -9   4       55.98       47.82     27.20 o 
 -13  -8   4       47.68       66.41     12.53 o 
 -12  -8   4        0.00        5.95      7.91 o 
 -11  -8   4        7.24       10.12      7.68 o 
 -10  -8   4       20.45       15.15      8.47 o 
  -9  -8   4      110.39      123.23     16.27 o 
  -8  -8   4      471.83      407.98     15.76 o 
  -7  -8   4      109.36      102.12      8.60 o 
  -6  -8   4        0.41        0.76      2.94 o 
  -5  -8   4      237.23      234.95     10.45 o 
  -4  -8   4        8.68        6.76      3.18 o 
  -3  -8   4      269.03      269.53      6.42 o 
  -2  -8   4      308.47      353.53      6.96 o 
  -1  -8   4      744.44      770.17     15.51 o 
   0  -8   4       74.80       83.46      8.04 o 
   1  -8   4      303.55      306.35     14.77 o 
   2  -8   4       85.88       92.70     17.31 o 
   3  -8   4      777.38      804.78     22.94 o 
   4  -8   4        5.47       11.56      5.10 o 
   5  -8   4       34.58       26.04      8.91 o 
   6  -8   4        6.80        0.27      5.62 o 
   7  -8   4        0.45       -8.34     10.94 o 
 -13  -7   4       17.29       10.40      8.81 o 
 -12  -7   4        0.00       -5.00      8.47 o 
 -11  -7   4      126.08      131.48     18.95 o 
 -10  -7   4        7.19       31.62     18.05 o 
  -9  -7   4      297.05      295.76     11.88 o 
  -8  -7   4      349.18      340.21     13.78 o 
  -7  -7   4       94.55      110.31     11.61 o 
  -6  -7   4        0.88        7.41     15.47 o 
  -5  -7   4      934.75      983.41     19.40 o 
  -4  -7   4      114.49       99.72      6.83 o 
  -3  -7   4      273.73      264.45      8.09 o 
  -2  -7   4      112.07      118.05     10.47 o 
  -1  -7   4        1.02        2.59      3.94 o 
   0  -7   4        4.45        5.07      2.62 o 
   1  -7   4       45.11       38.28     10.93 o 
   2  -7   4      126.69      118.86     13.61 o 
   3  -7   4        9.69        6.34      5.40 o 
   4  -7   4      108.19       97.02     23.21 o 
   5  -7   4        3.41       11.94      4.95 o 
   6  -7   4       99.31       97.19     12.97 o 
   7  -7   4       14.64       15.67      8.58 o 
   8  -7   4       11.52        3.82      9.57 o 
 -13  -6   4      172.11      204.39     31.10 o 
 -12  -6   4      105.87      171.35     36.98 o 
 -11  -6   4       84.11       58.27     30.78 o 
 -10  -6   4        4.66       11.30      7.56 o 
  -9  -6   4      227.00      257.79     19.82 o 
  -8  -6   4      346.57      362.69     25.47 o 
  -7  -6   4        7.48        3.33      9.25 o 
  -6  -6   4       45.22       56.75      9.44 o 
  -5  -6   4      630.82      709.22     15.36 o 
  -4  -6   4       14.77        9.83      6.58 o 
  -3  -6   4      600.54      763.82     32.09 o 
  -2  -6   4       68.16       71.83     12.55 o 
  -1  -6   4       95.10      104.04     15.23 o 
   0  -6   4      346.51      275.99     17.82 o 
   1  -6   4      700.14      699.23     26.64 o 
   2  -6   4       55.43       52.29     11.95 o 
   3  -6   4       22.62       18.97      6.24 o 
   4  -6   4       29.39       29.39      5.54 o 
   5  -6   4       75.48       77.57      8.76 o 
   6  -6   4       39.60       19.72      9.09 o 
   7  -6   4       93.96      153.10     18.54 o 
   8  -6   4       15.08       12.37     14.32 o 
 -13  -5   4       27.48       26.12      7.63 o 
 -12  -5   4       40.75       42.91     16.33 o 
 -11  -5   4       73.31       87.84     13.83 o 
 -10  -5   4      654.38      674.05     22.41 o 
  -9  -5   4      408.92      408.63     32.27 o 
  -8  -5   4       15.31       11.17      5.33 o 
  -7  -5   4      132.75      125.25     16.37 o 
  -6  -5   4       47.60       23.57      9.16 o 
  -5  -5   4       25.63       17.30      5.48 o 
  -4  -5   4      178.33      174.11      8.43 o 
  -3  -5   4      702.28      710.95     16.97 o 
  -2  -5   4      151.28      138.42     12.37 o 
  -1  -5   4      106.12      108.05      6.16 o 
   0  -5   4     1005.14     1141.87     14.55 o 
   1  -5   4      628.86      740.33     17.92 o 
   2  -5   4       29.57       23.21      4.35 o 
   3  -5   4        4.61        5.17      3.61 o 
   4  -5   4        7.99        6.60      4.89 o 
   5  -5   4      302.31      306.19      9.01 o 
   6  -5   4       81.50       84.45      8.87 o 
   7  -5   4       10.60       10.93      5.29 o 
   8  -5   4        1.17       -0.66      8.09 o 
   9  -5   4        3.36       -3.02     11.31 o 
 -13  -4   4       46.56       47.81     10.36 o 
 -12  -4   4        6.06       26.22     15.16 o 
 -11  -4   4       10.56       10.17      6.77 o 
 -10  -4   4      125.31      111.82      9.67 o 
  -9  -4   4       22.46       15.47     15.85 o 
  -8  -4   4      651.58      680.67     25.60 o 
  -7  -4   4      223.64      206.38     13.49 o 
  -6  -4   4      172.88      175.25     18.29 o 
  -5  -4   4      902.58      966.69     14.37 o 
  -4  -4   4      140.97      135.55      5.62 o 
  -3  -4   4      342.64      344.76     12.53 o 
  -2  -4   4       78.77       97.96      7.70 o 
  -1  -4   4      436.34      428.93      6.85 o 
   0  -4   4     1004.16     1012.38     11.04 o 
   1  -4   4      361.89      393.78     16.82 o 
   2  -4   4       71.95       57.27      5.90 o 
   3  -4   4       51.91       58.65      5.80 o 
   4  -4   4       56.71       47.80      6.00 o 
   5  -4   4        0.96        3.97      5.31 o 
   6  -4   4        0.17        1.77      1.16 o 
   7  -4   4        1.03        2.84      5.47 o 
   8  -4   4       27.73       18.89     10.90 o 
   9  -4   4       52.99       90.64     23.55 o 
  10  -4   4       14.46       35.29     10.63 o 
 -13  -3   4       20.26       11.66      7.18 o 
 -12  -3   4        1.73        8.37      6.80 o 
 -11  -3   4       12.78        8.44      5.16 o 
 -10  -3   4      994.42     1034.60     25.03 o 
  -9  -3   4      795.47      830.37     42.56 o 
  -8  -3   4        0.21       -9.18      9.18 o 
  -7  -3   4      104.37      120.77     23.07 o 
  -6  -3   4        6.58       11.61      7.07 o 
  -5  -3   4      458.02      499.41     16.26 o 
  -4  -3   4      110.69      108.55      6.49 o 
  -3  -3   4     3243.40     3568.38     58.29 o 
  -2  -3   4     2024.78     2028.43     25.13 o 
   0  -3   4      181.04      180.83     23.12 o 
   1  -3   4      500.48      484.42      7.73 o 
   2  -3   4      631.12      651.48     24.70 o 
   3  -3   4       50.27       42.19      5.73 o 
   4  -3   4      512.44      527.96     11.50 o 
   5  -3   4       16.47        9.48      3.35 o 
   6  -3   4      157.31      145.54      5.72 o 
   7  -3   4      124.00      117.90      8.66 o 
   8  -3   4      229.72      261.97     21.30 o 
   9  -3   4       92.19       95.68     34.42 o 
  10  -3   4       23.96       10.83      9.31 o 
 -12  -2   4        0.14        2.96      8.88 o 
 -11  -2   4       32.70       36.49      8.09 o 
 -10  -2   4      141.26      154.09     17.84 o 
  -9  -2   4      620.77      642.32     44.52 o 
  -8  -2   4        0.63       -4.74      7.54 o 
  -7  -2   4      424.66      415.13     19.81 o 
  -6  -2   4      174.78      197.61     15.32 o 
  -5  -2   4      132.04      171.21     12.68 o 
  -3  -2   4      361.10      367.96     12.06 o 
  -2  -2   4      299.40      281.30      6.37 o 
  -1  -2   4      189.08      190.04     13.50 o 
   0  -2   4       48.79       50.46      2.85 o 
   1  -2   4       68.11       74.96      4.15 o 
   2  -2   4     1630.60     1753.88     31.18 o 
   3  -2   4     2252.02     2505.56     26.18 o 
   4  -2   4      468.72      456.54      5.72 o 
   5  -2   4        4.45        3.00      5.04 o 
   6  -2   4      652.56      746.10      9.91 o 
   7  -2   4      505.02      486.58      5.99 o 
   8  -2   4        0.36        0.65      2.36 o 
   9  -2   4      213.16      172.27     46.35 o 
  10  -2   4        1.07        3.57     11.52 o 
  11  -2   4       43.97       38.03     18.14 o 
 -12  -1   4      132.44       91.22     30.56 o 
 -11  -1   4        2.16       10.87      6.37 o 
 -10  -1   4       19.92       15.96      8.35 o 
  -9  -1   4        9.85       12.62      6.73 o 
  -8  -1   4        0.29       13.40      8.75 o 
  -7  -1   4      223.29      250.91     11.91 o 
  -6  -1   4       23.41       27.01     18.50 o 
  -5  -1   4       87.42       65.39     15.53 o 
  -4  -1   4      557.81      522.36     15.02 o 
  -3  -1   4     1986.07     2102.02     28.38 o 
  -2  -1   4    11647.53    11856.15     76.97 o 
  -1  -1   4     2483.13     2505.09     19.89 o 
   0  -1   4      641.09      601.88      7.32 o 
   1  -1   4     1312.35     1350.63     12.30 o 
   2  -1   4       55.25       37.20      6.60 o 
   3  -1   4      717.52      686.23     13.65 o 
   4  -1   4       98.47      102.08      6.68 o 
   5  -1   4      444.45      480.98     17.01 o 
   6  -1   4       53.06       69.52     18.56 o 
   7  -1   4       13.33       16.17     10.14 o 
   8  -1   4       27.90       34.84     12.16 o 
   9  -1   4      300.45      359.55     49.32 o 
  10  -1   4        0.69        6.98     12.86 o 
  11  -1   4       12.61       25.84     15.44 o 
 -12   0   4        2.26        4.29      4.74 o 
 -11   0   4        1.34       -0.63      8.17 o 
 -10   0   4       70.75       59.97     14.46 o 
  -9   0   4       47.13       43.92     14.75 o 
  -8   0   4      238.37      252.72     23.00 o 
  -7   0   4      158.14      184.48     18.14 o 
  -6   0   4       72.98       74.79     12.15 o 
  -5   0   4     1575.93     1902.60     58.82 o 
  -4   0   4      717.38      729.81     15.84 o 
  -3   0   4     2083.93     2177.90     30.41 o 
  -2   0   4     2227.46     2285.28     15.45 o 
  -1   0   4     2820.62     2877.16     16.90 o 
   0   0   4     1730.04     1710.61     26.76 o 
   1   0   4     3171.55     2988.28     37.29 o 
   2   0   4        2.95        9.95      2.80 o 
   3   0   4      296.38      314.81      5.20 o 
   4   0   4      106.34      108.45     19.14 o 
   5   0   4      595.85      596.89     26.77 o 
   6   0   4       28.00       20.23     10.26 o 
   7   0   4      867.70      827.70     23.81 o 
   8   0   4     1155.64     1261.21     45.21 o 
   9   0   4        2.36        4.24      7.32 o 
  10   0   4      214.35      206.70     67.52 o 
  11   0   4        7.83       -2.93     14.81 o 
  12   0   4       27.72       18.85     13.82 o 
 -11   1   4        0.04       -8.18      8.18 o 
 -10   1   4      565.05      595.98     20.23 o 
  -9   1   4      123.59      118.26     31.00 o 
  -8   1   4        0.67        0.68      6.31 o 
  -7   1   4       34.99       45.27     10.01 o 
  -6   1   4       43.51       49.16      8.06 o 
  -5   1   4      187.00      196.81     28.73 o 
  -4   1   4      986.76     1015.32     19.50 o 
  -3   1   4        2.56        0.79      3.75 o 
  -2   1   4        6.44        3.62      3.12 o 
  -1   1   4      550.17      481.68      9.87 o 
   0   1   4       25.56       24.63      6.69 o 
   1   1   4     1247.48     1241.32      9.05 o 
   2   1   4       89.98       78.41      5.27 o 
   3   1   4      532.52      487.14      7.25 o 
   4   1   4       41.20       36.51      8.76 o 
   5   1   4      381.32      412.14     21.18 o 
   6   1   4       99.59      100.44     30.41 o 
   7   1   4        9.68        4.70     11.39 o 
   8   1   4       91.62       56.57     12.25 o 
   9   1   4       13.22       27.29     12.15 o 
  10   1   4       89.17       91.15     35.45 o 
  11   1   4      124.81      120.07     32.91 o 
  12   1   4       12.96       23.85     15.27 o 
 -11   2   4       18.03       21.32      7.57 o 
 -10   2   4        6.06        7.63      5.62 o 
  -9   2   4       10.79        7.21      7.89 o 
  -8   2   4      311.79      366.32     19.20 o 
  -7   2   4      805.97      836.58     27.53 o 
  -6   2   4      617.70      653.13     20.62 o 
  -5   2   4        8.04       14.06      8.21 o 
  -4   2   4      266.14      248.29     10.19 o 
  -3   2   4      345.58      323.07     12.30 o 
  -2   2   4      186.91      194.58      9.73 o 
  -1   2   4       56.66       63.33      6.69 o 
   0   2   4     1073.39     1058.68     15.86 o 
   1   2   4       76.78       88.26      5.70 o 
   2   2   4        0.05        3.40      2.82 o 
   3   2   4      208.07      197.49      5.14 o 
   4   2   4      996.50     1069.07     13.14 o 
   5   2   4      357.06      387.35     16.60 o 
   6   2   4       72.62       64.27     12.68 o 
   7   2   4       26.08       23.04     11.52 o 
   8   2   4       34.77       52.03     16.10 o 
   9   2   4      654.64      734.73     30.58 o 
  10   2   4       12.88       17.95     14.08 o 
  11   2   4        7.10        1.78     11.25 o 
  12   2   4       87.94       81.76     26.31 o 
  13   2   4        0.59       23.10     11.84 o 
 -10   3   4      178.88      182.21     30.72 o 
  -9   3   4       29.30       26.41      8.72 o 
  -8   3   4      450.03      448.11     27.15 o 
  -7   3   4      125.19      134.09     22.72 o 
  -6   3   4        7.47        9.08      7.52 o 
  -5   3   4       49.09       35.96     15.78 o 
  -4   3   4      907.37     1003.52     24.20 o 
  -3   3   4      127.09      135.99     10.75 o 
  -2   3   4      209.65      218.17     12.03 o 
  -1   3   4        3.04        3.76      2.82 o 
   0   3   4      764.10      806.02     13.04 o 
   1   3   4      476.11      476.27      9.33 o 
   2   3   4     3277.34     3302.28     35.05 o 
   3   3   4        1.08       -1.80      3.44 o 
   4   3   4     2501.08     2719.74     34.80 o 
   5   3   4        0.46        3.24      2.12 o 
   6   3   4      189.32      213.84      5.04 o 
   7   3   4      614.41      616.12     14.55 o 
   8   3   4       95.83       94.16      8.21 o 
   9   3   4      109.84      118.54      3.54 o 
  10   3   4       86.93       89.35     34.15 o 
  11   3   4       75.37       81.54     35.96 o 
  12   3   4      109.60      100.26     46.27 o 
  13   3   4       54.88       65.86     18.15 o 
 -10   4   4       30.04       21.65     10.86 o 
  -9   4   4       44.75       33.45     14.68 o 
  -8   4   4      828.25      892.08     19.05 o 
  -7   4   4       70.55       76.82     28.75 o 
  -6   4   4      784.41      793.23     31.12 o 
  -5   4   4      106.91      114.53     20.87 o 
  -4   4   4       43.36       35.77      9.86 o 
  -3   4   4      158.45      164.10     11.60 o 
  -2   4   4      215.07      217.95     15.48 o 
  -1   4   4       32.61       37.24     22.60 o 
   0   4   4        3.98       10.86      4.77 o 
   1   4   4      226.73      228.46      6.09 o 
   2   4   4       13.74       21.24      4.79 o 
   3   4   4      773.53      781.48     10.07 o 
   4   4   4      853.29      808.40     14.74 o 
   5   4   4      153.91      171.18      6.84 o 
   6   4   4       19.63        6.23      3.63 o 
   7   4   4      184.54      185.05      7.89 o 
   8   4   4      380.01      363.64     15.56 o 
   9   4   4      177.97      181.73     18.26 o 
  10   4   4      219.79      215.36      6.41 o 
  11   4   4       87.08       57.33     15.52 o 
  12   4   4       11.48       12.84     14.99 o 
  13   4   4       36.84       36.45     16.61 o 
  -9   5   4      159.35      155.50     34.78 o 
  -8   5   4        5.97        3.07      8.58 o 
  -7   5   4        6.69        2.78     12.52 o 
  -6   5   4        3.41        3.04      7.60 o 
  -5   5   4       61.03       79.26     12.92 o 
  -4   5   4        9.72        6.02      6.74 o 
  -3   5   4       47.70       36.74     12.99 o 
  -2   5   4      235.25      261.21     23.80 o 
  -1   5   4      484.45      555.57     16.91 o 
   0   5   4      495.27      575.63     39.70 o 
   1   5   4      193.85      199.45     13.93 o 
   2   5   4     1312.74     1502.54     21.47 o 
   3   5   4       26.64       29.77      8.36 o 
   4   5   4      299.67      308.18      8.54 o 
   5   5   4      522.63      512.07     13.11 o 
   6   5   4      103.49      101.64      5.26 o 
   7   5   4       23.27       23.32      4.21 o 
   8   5   4       51.26       60.91      5.99 o 
   9   5   4       19.00       18.46      3.01 o 
  10   5   4      153.75      174.28     18.79 o 
  11   5   4       59.52       43.31     26.98 o 
  12   5   4      260.83      302.46     45.31 o 
  13   5   4      139.92      108.09     51.73 o 
  -9   6   4       15.83       15.35      9.24 o 
  -8   6   4        4.46       11.29      5.49 o 
  -7   6   4      320.43      312.60     16.15 o 
  -6   6   4        8.06        8.83      8.03 o 
  -5   6   4       77.49       86.04     12.31 o 
  -4   6   4       21.17       26.83     14.65 o 
  -3   6   4      274.96      297.62     13.43 o 
  -2   6   4        2.76       -7.30      8.51 o 
  -1   6   4       81.12       67.73     13.91 o 
   0   6   4       21.74       19.66      7.69 o 
   1   6   4       81.88       66.66     22.89 o 
   2   6   4     1447.82     1520.44     23.79 o 
   3   6   4       25.00       27.27      8.50 o 
   4   6   4     3163.91     3590.74     60.10 o 
   5   6   4      126.57      140.33     12.73 o 
   6   6   4       17.62        6.84      4.82 o 
   7   6   4       14.95       11.47      3.98 o 
   8   6   4       67.80       39.77      8.34 o 
   9   6   4        4.25        4.59      2.93 o 
  10   6   4      169.39      178.21      9.00 o 
  11   6   4       63.40       57.79     19.16 o 
  12   6   4       11.41       17.24     15.67 o 
  13   6   4      106.62      132.88     25.12 o 
  -8   7   4       37.69       24.74      8.46 o 
  -7   7   4       79.06       62.79     17.50 o 
  -6   7   4      162.46      142.57     27.97 o 
  -5   7   4        0.08        9.41      5.59 o 
  -4   7   4      309.45      356.76     15.13 o 
  -3   7   4      244.32      259.43     15.49 o 
  -2   7   4       10.42       14.24      9.31 o 
  -1   7   4       18.40       28.13     10.53 o 
   0   7   4        9.90       18.62      8.73 o 
   1   7   4       57.17       69.34     13.18 o 
   2   7   4      297.89      320.24     11.47 o 
   3   7   4       93.09       83.09     20.98 o 
   4   7   4      277.34      301.85     13.47 o 
   5   7   4       96.74      126.49     12.13 o 
   6   7   4      124.09      113.78     11.57 o 
   7   7   4        0.89        2.88      6.26 o 
   8   7   4        0.00        5.12      4.90 o 
   9   7   4       10.09        8.83      5.03 o 
  10   7   4       98.72       88.23     15.99 o 
  11   7   4      118.01      115.74     15.47 o 
  12   7   4       57.01       69.00     16.76 o 
  13   7   4       36.82       70.69     27.02 o 
  -7   8   4       13.82       16.56     11.80 o 
  -6   8   4      134.09      143.93     43.03 o 
  -5   8   4      287.55      285.99     16.11 o 
  -4   8   4      117.11       87.83     18.78 o 
  -3   8   4      277.16      274.38     21.49 o 
  -2   8   4      439.41      467.71     38.12 o 
  -1   8   4       53.83       37.13     18.14 o 
   0   8   4        0.69       12.81      6.26 o 
   1   8   4      186.40      193.87     13.90 o 
   2   8   4      381.22      397.75     19.94 o 
   3   8   4       30.56       20.12      9.12 o 
   4   8   4      530.42      528.75     18.19 o 
   5   8   4      130.30      129.23     14.25 o 
   6   8   4      690.12      747.02     15.61 o 
   7   8   4      500.92      538.85     20.92 o 
   8   8   4       13.02        6.55      5.06 o 
   9   8   4      759.26      784.75     19.06 o 
  10   8   4       20.33       15.19      8.28 o 
  11   8   4       15.38       18.21      5.76 o 
  12   8   4        0.66      -10.53     15.26 o 
  13   8   4       85.17      104.84     26.08 o 
  -6   9   4       20.44       10.51      7.19 o 
  -5   9   4       23.00       12.69     10.43 o 
  -4   9   4       57.13       41.38     10.29 o 
  -3   9   4     1184.19     1341.19     42.05 o 
  -2   9   4       84.43       85.20     15.44 o 
  -1   9   4     1364.43     1491.83     30.59 o 
   0   9   4       18.95       12.10     10.10 o 
   1   9   4      450.16      542.07     21.70 o 
   2   9   4       55.51       66.45     13.46 o 
   3   9   4      772.72      817.81     16.96 o 
   4   9   4      195.42      187.68     12.57 o 
   5   9   4      145.51      104.18     22.88 o 
   6   9   4        3.19        0.36      9.62 o 
   7   9   4      245.47      259.64     19.55 o 
   8   9   4      698.67      707.55     30.92 o 
   9   9   4      389.45      414.47     22.97 o 
  10   9   4      103.34       86.54     23.57 o 
  11   9   4       17.44        9.03      4.87 o 
  12   9   4        1.85        1.73      4.33 o 
  13   9   4       68.89       75.90     40.35 o 
  -5  10   4       74.72       62.70     16.62 o 
  -4  10   4        4.43       13.64     10.97 o 
  -3  10   4      128.57      136.48     30.13 o 
  -2  10   4      119.15      114.60     15.49 o 
  -1  10   4       61.52       51.39     14.26 o 
   0  10   4       54.01       75.11     22.03 o 
   1  10   4      755.48      809.24     41.51 o 
   2  10   4       34.39       48.80      9.58 o 
   3  10   4      681.04      753.42     32.95 o 
   4  10   4       27.08       36.38      9.95 o 
   5  10   4      825.13      893.00     24.21 o 
   6  10   4      430.39      454.71     13.47 o 
   7  10   4       28.53       17.80      6.97 o 
   8  10   4       11.21       10.86      8.07 o 
   9  10   4      159.57      141.87     16.85 o 
  10  10   4      269.12      269.02     20.05 o 
  11  10   4      120.29      115.59     25.81 o 
  12  10   4        0.01        4.80      3.80 o 
  13  10   4        0.14        0.91      8.01 o 
  -4  11   4        0.52        6.47      7.25 o 
  -3  11   4       87.47       79.13     19.63 o 
  -2  11   4      213.98      265.36     25.76 o 
  -1  11   4        0.13        4.44     11.40 o 
   0  11   4     1016.27     1118.35     37.04 o 
   1  11   4       44.50       31.38     12.76 o 
   2  11   4      145.00      137.35     27.19 o 
   3  11   4      114.87      131.27     16.76 o 
   4  11   4      127.94      115.38     10.14 o 
   5  11   4      256.06      275.20     14.00 o 
   6  11   4        4.91        7.88      9.00 o 
   7  11   4      371.10      361.19     26.45 o 
   8  11   4      163.34      138.05     28.67 o 
   9  11   4       25.92       12.90     10.58 o 
  10  11   4        3.33       -0.16     10.08 o 
  11  11   4       24.16       26.70      9.71 o 
  12  11   4       48.95       30.51      9.01 o 
  13  11   4       93.72       66.90     40.21 o 
  -3  12   4       31.48       25.56      9.14 o 
  -2  12   4        0.83        3.88     10.18 o 
  -1  12   4      112.32       91.37     19.56 o 
   0  12   4       22.77       24.15     11.72 o 
   1  12   4       39.79       33.03     11.48 o 
   2  12   4      126.29      101.62     26.47 o 
   3  12   4       78.00       42.99     13.20 o 
   4  12   4       63.06       51.00     18.20 o 
   5  12   4       10.87       14.35     10.28 o 
   6  12   4        6.22        5.87      8.38 o 
   7  12   4        2.04       -1.13      9.40 o 
   8  12   4      130.98      115.67     16.70 o 
   9  12   4        0.44        2.77      7.44 o 
  10  12   4        5.74       10.47      8.53 o 
  11  12   4        0.35        1.99      7.51 o 
  12  12   4       82.54      120.23     17.02 o 
  -1  13   4       23.21        9.25     11.53 o 
   0  13   4       45.51       27.73     12.36 o 
   1  13   4       77.93       66.13     11.80 o 
   2  13   4        2.82        1.61      7.93 o 
   3  13   4        6.09       11.39      6.31 o 
   4  13   4       23.83       19.59     12.83 o 
   5  13   4      330.73      337.99     21.58 o 
   6  13   4       12.46       19.27     10.24 o 
   7  13   4       36.40       40.99     14.34 o 
   8  13   4        0.16        7.24      8.38 o 
   9  13   4        0.38        4.56      8.04 o 
  10  13   4        1.36        1.33      6.52 o 
  11  13   4       75.31       72.62     20.33 o 
   1  14   4        1.97        3.07      9.20 o 
   2  14   4        1.61       12.93      8.08 o 
   3  14   4       16.79       11.09      9.78 o 
   4  14   4        1.34        8.35      7.93 o 
   5  14   4        3.15       16.75      7.75 o 
   6  14   4       22.35       24.20     10.57 o 
   7  14   4        8.99       14.04     11.15 o 
   8  14   4       78.01       60.63     18.95 o 
   9  14   4       18.15       11.51      9.26 o 
  10  14   4        8.48        7.34      8.83 o 
   3  15   4        6.29        7.51      8.19 o 
   4  15   4        0.74       14.22      9.66 o 
   5  15   4        1.07       -3.88      9.89 o 
   6  15   4        1.67        0.30      8.12 o 
   7  15   4        3.84       11.93      9.24 o 
   8  15   4        2.14       -9.46      9.46 o 
   9  15   4       32.97       22.93     22.80 o 
  -7 -14   5        4.29       14.91     17.17 o 
  -6 -14   5        3.48        3.82     14.44 o 
  -5 -14   5        4.88        9.95     10.85 o 
  -4 -14   5       43.75       29.13     24.30 o 
  -9 -13   5       29.15       26.38     20.49 o 
  -8 -13   5       13.74        0.39      5.61 o 
  -7 -13   5        2.18       -0.78      5.78 o 
  -6 -13   5       13.08       10.45      4.80 o 
  -5 -13   5       36.96       28.53      7.75 o 
  -4 -13   5       35.30       29.52      6.68 o 
  -3 -13   5      360.01      351.81     19.35 o 
  -2 -13   5        1.06        3.06      3.15 o 
  -1 -13   5       40.74       40.15     12.26 o 
   0 -13   5        3.36       13.61     11.50 o 
 -10 -12   5        4.54       11.53      4.83 o 
  -9 -12   5       35.52       34.08     10.35 o 
  -8 -12   5      215.57      269.14     11.79 o 
  -7 -12   5        0.11       -2.83     12.08 o 
  -6 -12   5        4.29        3.49      2.88 o 
  -5 -12   5       15.16        1.46      7.22 o 
  -4 -12   5       56.10       41.34     11.11 o 
  -3 -12   5       88.65       85.80     13.12 o 
  -2 -12   5       55.47       41.56      8.67 o 
  -1 -12   5       10.43       13.88      6.14 o 
   0 -12   5       64.59       49.30     17.53 o 
   1 -12   5       13.53       10.67      3.81 o 
 -11 -11   5        2.92        1.47      7.42 o 
 -10 -11   5      208.59      255.13     67.66 o 
  -9 -11   5        0.81        9.04      6.56 o 
  -8 -11   5      155.39      168.82     37.39 o 
  -7 -11   5       57.75       53.96      8.77 o 
  -6 -11   5        1.77        8.17      5.36 o 
  -5 -11   5       24.58       30.88      8.16 o 
  -4 -11   5      302.46      289.26     10.28 o 
  -3 -11   5      331.64      353.99     20.18 o 
  -2 -11   5      112.08       83.66     19.40 o 
  -1 -11   5      109.86       71.75     18.58 o 
   0 -11   5      220.95      238.91     10.25 o 
   1 -11   5        0.72        1.29      3.63 o 
   2 -11   5        9.07        3.66      3.74 o 
   3 -11   5        3.78       -0.47      4.77 o 
 -12 -10   5        2.63        9.92      5.43 o 
 -11 -10   5       15.89       -3.34      8.55 o 
 -10 -10   5       25.32        6.10      9.52 o 
  -9 -10   5       76.70       48.28     13.77 o 
  -8 -10   5       36.45       20.48      9.19 o 
  -7 -10   5      106.80      107.59     19.17 o 
  -6 -10   5        5.15        3.30      2.82 o 
  -5 -10   5       13.52        6.36      5.12 o 
  -4 -10   5      370.91      386.44     20.51 o 
  -3 -10   5       27.61       24.06      6.15 o 
  -2 -10   5      365.74      358.59     15.42 o 
  -1 -10   5      128.18      142.77     27.76 o 
   0 -10   5        0.94        0.12      3.13 o 
   1 -10   5      168.47      168.47      9.12 o 
   2 -10   5       32.41       21.24      7.10 o 
   3 -10   5        0.13        1.98      4.57 o 
   4 -10   5        2.27        3.79      3.45 o 
 -12  -9   5        0.25       15.81      8.10 o 
 -11  -9   5       28.78       27.81      7.84 o 
 -10  -9   5      331.44      340.99     20.65 o 
  -9  -9   5        1.41        0.75      9.01 o 
  -8  -9   5        0.09        2.72      8.08 o 
  -7  -9   5        0.02       -1.03      5.61 o 
  -6  -9   5      319.77      290.02     32.48 o 
  -5  -9   5        0.00        8.39      6.32 o 
  -4  -9   5        9.21        9.16      5.47 o 
  -3  -9   5       78.00       86.20      7.61 o 
  -2  -9   5        2.82       -0.22      4.16 o 
  -1  -9   5      108.13      100.96     36.02 o 
   0  -9   5      225.68      226.58      8.32 o 
   1  -9   5        0.39        5.95      2.74 o 
   2  -9   5      163.68      160.10     10.66 o 
   3  -9   5       32.69       28.87      8.33 o 
   4  -9   5      109.70       94.54     15.19 o 
   5  -9   5        4.94        8.43      5.62 o 
 -12  -8   5        2.95        1.46      8.26 o 
 -11  -8   5        1.11       16.50      9.73 o 
 -10  -8   5        8.87        7.60      7.59 o 
  -9  -8   5       45.03       61.05     11.80 o 
  -8  -8   5      555.12      577.72     12.82 o 
  -7  -8   5      500.47      533.65     15.18 o 
  -6  -8   5       20.58       15.09      9.26 o 
  -5  -8   5       60.68       47.53      8.62 o 
  -4  -8   5      117.74      128.02      6.69 o 
  -3  -8   5       66.75       63.89      8.46 o 
  -2  -8   5       58.36       54.82      5.50 o 
  -1  -8   5      375.13      395.89     11.57 o 
   0  -8   5      191.79      219.55     10.17 o 
   1  -8   5      378.93      410.13     14.19 o 
   2  -8   5       36.66       18.36      6.79 o 
   3  -8   5      337.07      323.85     28.51 o 
   4  -8   5        7.83        9.17      4.01 o 
   5  -8   5      210.09      255.31     22.89 o 
   6  -8   5        2.94       13.12     10.49 o 
 -12  -7   5       32.40       41.15     17.79 o 
 -11  -7   5       14.55        8.01      8.17 o 
 -10  -7   5       22.27       25.90     14.54 o 
  -9  -7   5       43.68       50.87      9.17 o 
  -8  -7   5       19.28        9.44      6.93 o 
  -7  -7   5       43.61       43.86     10.26 o 
  -6  -7   5       47.27       45.34     13.04 o 
  -5  -7   5       89.22       91.75     10.85 o 
  -4  -7   5        0.01        1.22      4.59 o 
  -3  -7   5      416.61      418.60     14.11 o 
  -2  -7   5      105.64       95.18     13.00 o 
  -1  -7   5      614.96      636.51      9.40 o 
   0  -7   5       92.86       77.81      9.05 o 
   1  -7   5       85.03       61.72     13.43 o 
   2  -7   5      316.55      342.01     10.25 o 
   3  -7   5      245.53      215.23     24.39 o 
   4  -7   5      230.98      217.99     12.47 o 
   5  -7   5       39.82       27.15      8.05 o 
   6  -7   5       22.52       23.54     12.90 o 
   7  -7   5       12.84       34.40     17.72 o 
 -12  -6   5        7.09       -2.15      8.11 o 
 -11  -6   5        4.31       10.19      7.93 o 
 -10  -6   5      212.72      225.14     13.02 o 
  -9  -6   5        0.21        4.52      7.01 o 
  -8  -6   5        9.81       17.37      6.15 o 
  -7  -6   5      119.60      103.16     11.31 o 
  -6  -6   5       25.36       18.91      8.48 o 
  -5  -6   5      247.22      201.76     12.16 o 
  -4  -6   5      148.85      167.69     10.72 o 
  -3  -6   5      359.87      336.37     20.95 o 
  -2  -6   5       19.58       24.16      3.54 o 
  -1  -6   5      480.20      483.22     16.43 o 
   0  -6   5       43.45       35.58      6.19 o 
   1  -6   5        8.33        6.52      1.86 o 
   2  -6   5       15.75       12.13      6.15 o 
   3  -6   5      684.40      767.85     23.29 o 
   4  -6   5       19.35       20.45      7.12 o 
   5  -6   5       90.52       76.80     11.72 o 
   6  -6   5       48.40       40.81     12.59 o 
   7  -6   5       21.05       14.98     10.43 o 
   8  -6   5      105.48       83.04     45.96 o 
 -12  -5   5       22.04       26.50      8.71 o 
 -11  -5   5       19.03       20.62      7.72 o 
 -10  -5   5       39.05       24.99      8.58 o 
  -9  -5   5      387.72      406.90     16.78 o 
  -8  -5   5        2.17       13.15      6.17 o 
  -7  -5   5      468.03      481.43     20.31 o 
  -6  -5   5       15.52       17.01      6.79 o 
  -5  -5   5       26.15       29.16      5.18 o 
  -4  -5   5      157.39      152.17     11.53 o 
  -3  -5   5      175.03      182.24      9.68 o 
  -2  -5   5     1924.84     2031.67     35.58 o 
  -1  -5   5      341.01      350.87      4.97 o 
   0  -5   5       50.60       52.45      8.15 o 
   1  -5   5        0.03        2.35      2.64 o 
   2  -5   5        2.95        0.42      3.12 o 
   3  -5   5      226.74      225.86     13.77 o 
   4  -5   5      351.12      361.59     12.56 o 
   5  -5   5      109.31       93.09     12.99 o 
   6  -5   5       73.91       63.14      7.74 o 
   7  -5   5        0.12        6.97      8.03 o 
   8  -5   5       30.02       17.96     13.68 o 
   9  -5   5        5.18       17.90     11.39 o 
 -12  -4   5       13.85       14.99      8.12 o 
 -11  -4   5       12.81       17.93      9.42 o 
 -10  -4   5       24.81       15.86      8.60 o 
  -9  -4   5      134.35      147.53     12.81 o 
  -8  -4   5       33.76       27.75      9.26 o 
  -7  -4   5      466.80      495.21     34.11 o 
  -6  -4   5      671.21      686.39     19.53 o 
  -5  -4   5      306.20      280.52     10.25 o 
  -4  -4   5      112.71      119.14      7.20 o 
  -3  -4   5      180.06      146.59      5.14 o 
  -2  -4   5      231.51      200.30     14.67 o 
  -1  -4   5      149.05      149.55     18.71 o 
   0  -4   5       93.21       78.39      5.11 o 
   1  -4   5      959.05     1014.01     11.46 o 
   2  -4   5      930.53      955.94     18.55 o 
   3  -4   5      496.50      509.75     11.10 o 
   4  -4   5      626.51      658.71      9.60 o 
   5  -4   5      825.98      862.17     18.79 o 
   6  -4   5        0.14        1.92      4.84 o 
   7  -4   5        1.07        4.57      7.27 o 
   8  -4   5        4.60        6.11      5.44 o 
   9  -4   5       28.53       13.10     12.87 o 
  10  -4   5        5.57       -3.69     11.97 o 
 -12  -3   5        0.27       13.76     22.09 o 
 -11  -3   5       23.95       27.94     11.17 o 
 -10  -3   5        1.39        2.99      7.02 o 
  -9  -3   5      183.27      177.28     20.58 o 
  -8  -3   5      261.79      252.75     20.28 o 
  -7  -3   5      522.38      546.53     17.80 o 
  -6  -3   5      125.83      119.77     11.88 o 
  -5  -3   5      288.66      255.60      9.71 o 
  -4  -3   5     2331.43     2344.37     35.61 o 
  -3  -3   5        0.96       -1.61      2.79 o 
  -2  -3   5      430.91      418.71      8.93 o 
  -1  -3   5      141.97      140.65     16.07 o 
   0  -3   5       54.13       48.26      3.18 o 
   1  -3   5      518.54      520.02      9.41 o 
   2  -3   5     1716.56     1900.23     36.37 o 
   3  -3   5     4250.78     4649.84     49.06 o 
   4  -3   5       96.13       79.92      9.05 o 
   5  -3   5       15.29       14.98      3.95 o 
   6  -3   5      826.19      831.12     17.05 o 
   7  -3   5       80.31       79.63     13.00 o 
   8  -3   5      115.42      102.77     29.68 o 
   9  -3   5       47.43       23.66     14.78 o 
  10  -3   5        0.12        6.97     10.45 o 
 -12  -2   5       59.87       63.33     21.49 o 
 -11  -2   5       49.70       42.45     11.01 o 
 -10  -2   5       92.12       96.49     18.01 o 
  -9  -2   5      323.54      298.26     15.07 o 
  -8  -2   5     1114.26     1137.00     53.38 o 
  -7  -2   5      422.53      399.98     16.45 o 
  -6  -2   5      166.42      161.28     16.41 o 
  -5  -2   5     1776.25     2007.28     71.21 o 
  -4  -2   5       90.39       90.40      6.89 o 
  -3  -2   5     7211.21     7718.31    132.58 o 
  -2  -2   5      114.52      121.35      4.33 o 
  -1  -2   5        1.98        2.56      5.64 o 
   0  -2   5        5.15        0.76      6.33 o 
   1  -2   5      143.74      127.18      5.72 o 
   2  -2   5      398.60      390.75      7.91 o 
   3  -2   5     6644.37     6958.14     60.49 o 
   4  -2   5     3118.51     3443.46     27.82 o 
   5  -2   5      649.24      638.25     15.35 o 
   6  -2   5      285.30      296.41     12.96 o 
   7  -2   5     1005.24     1095.15     40.03 o 
   8  -2   5      189.61      186.23     18.24 o 
   9  -2   5        0.71       -1.96     11.41 o 
  10  -2   5       10.59       16.07      8.85 o 
  11  -2   5        0.82       11.04      9.63 o 
 -12  -1   5       13.17       15.30      9.49 o 
 -11  -1   5        4.02       -4.08     10.19 o 
 -10  -1   5       35.35       26.48     10.85 o 
  -9  -1   5        1.12        2.79      8.19 o 
  -8  -1   5        0.09       -9.45      9.45 o 
  -7  -1   5       32.13       15.11      8.93 o 
  -6  -1   5        7.67        8.57      5.29 o 
  -5  -1   5      693.54      686.54     50.20 o 
  -4  -1   5      221.81      204.43     10.30 o 
  -3  -1   5      102.08       77.27      4.94 o 
  -2  -1   5        4.26        0.19      2.72 o 
  -1  -1   5        9.46        3.87      2.62 o 
   0  -1   5      174.92      197.15      3.85 o 
   1  -1   5      381.90      370.28     10.86 o 
   2  -1   5      850.15      966.29     12.56 o 
   3  -1   5      815.05      815.87     11.70 o 
   4  -1   5     3744.37     4133.62     67.89 o 
   5  -1   5      183.40      180.26     16.94 o 
   6  -1   5       20.36       17.05      8.37 o 
   7  -1   5        0.14        1.28      4.15 o 
   8  -1   5      150.97      152.43     19.44 o 
   9  -1   5       78.31       90.30     33.09 o 
  10  -1   5        0.01       -3.02     12.98 o 
  11  -1   5        0.37      -13.53     13.53 o 
 -11   0   5       43.74       32.47      9.64 o 
 -10   0   5       15.80        8.73     15.67 o 
  -9   0   5        2.97       12.54      7.46 o 
  -8   0   5        1.34       -9.64      9.68 o 
  -7   0   5      458.48      490.08     21.36 o 
  -6   0   5      156.09      145.43     17.09 o 
  -5   0   5       45.95       62.68     14.41 o 
  -4   0   5      720.39      828.66     26.19 o 
  -3   0   5      396.08      425.76     23.88 o 
  -2   0   5     2321.89     2425.75     23.45 o 
  -1   0   5     1198.67     1256.77     13.35 o 
   0   0   5     1622.94     1597.36     15.29 o 
   1   0   5      396.04      387.12      6.40 o 
   2   0   5     1570.28     1606.86     15.33 o 
   3   0   5       19.40        9.75      3.03 o 
   4   0   5      130.03      119.95      4.47 o 
   5   0   5        2.64       10.97      9.64 o 
   6   0   5      149.87      154.69     14.50 o 
   7   0   5       90.93       91.46     24.57 o 
   8   0   5      241.25      254.98     17.66 o 
   9   0   5      330.26      355.38     21.18 o 
  10   0   5       84.03      101.82     18.63 o 
  11   0   5       22.30        4.88      8.05 o 
  12   0   5        0.26        4.56      7.44 o 
 -11   1   5       13.22       28.75     11.42 o 
 -10   1   5       28.95       19.08      6.77 o 
  -9   1   5       17.96       33.15     10.43 o 
  -8   1   5      113.92      136.94     16.25 o 
  -7   1   5      206.60      176.41     11.91 o 
  -6   1   5      757.77      881.04     25.65 o 
  -5   1   5      481.95      512.57     17.78 o 
  -4   1   5      128.04       94.52     13.76 o 
  -3   1   5     1954.57     2226.16     27.53 o 
  -2   1   5     2371.29     2509.99     34.84 o 
  -1   1   5      265.80      223.37      7.08 o 
   0   1   5     5887.70     6050.31     88.99 o 
   1   1   5     1827.66     1782.10     17.72 o 
   2   1   5       10.01        3.21      3.08 o 
   3   1   5      338.64      364.88      7.11 o 
   4   1   5      232.35      254.48      7.67 o 
   5   1   5      776.79      770.03     24.88 o 
   6   1   5      409.88      432.36     16.73 o 
   7   1   5        4.15       13.55     11.29 o 
   8   1   5        8.99        1.90      8.58 o 
   9   1   5      427.41      446.34     24.60 o 
  10   1   5        2.64       10.38     13.00 o 
  11   1   5        4.79       10.09     10.49 o 
  12   1   5        0.23        9.23     12.47 o 
 -11   2   5        7.05        5.25      9.96 o 
 -10   2   5       33.70       28.41     10.48 o 
  -9   2   5      193.90      240.75     14.35 o 
  -8   2   5      348.26      326.43     30.47 o 
  -7   2   5      161.09      222.59     29.03 o 
  -6   2   5       95.83       88.78     18.14 o 
  -5   2   5       33.51       26.63      8.10 o 
  -4   2   5      141.41      115.23     11.49 o 
  -3   2   5       10.78        9.01      4.06 o 
  -2   2   5      136.58      145.40      7.02 o 
  -1   2   5     2009.38     2094.07     36.30 o 
   0   2   5        2.57        3.56      3.26 o 
   1   2   5        6.58        7.27      3.25 o 
   2   2   5        0.54       -3.12      3.12 o 
   3   2   5      126.71      117.78      7.62 o 
   4   2   5      595.34      665.97     14.34 o 
   5   2   5      967.49     1043.27     17.84 o 
   6   2   5       10.64       18.93     10.12 o 
   7   2   5        1.42        6.43      4.09 o 
   8   2   5        8.80       19.99     13.79 o 
   9   2   5      290.82      331.26     21.56 o 
  10   2   5       65.63       68.63     31.06 o 
  11   2   5       16.05       15.10     19.86 o 
  12   2   5       81.10       90.73     39.88 o 
 -10   3   5        0.97       -1.19      9.22 o 
  -9   3   5        0.87       -1.89     12.30 o 
  -8   3   5       74.09       82.36     17.27 o 
  -7   3   5        0.56       -3.40      9.61 o 
  -6   3   5      659.20      683.80     21.31 o 
  -5   3   5        1.30       -9.03      9.03 o 
  -4   3   5       34.30       15.75      9.16 o 
  -3   3   5       77.33       55.22     17.24 o 
  -2   3   5      342.43      378.73     12.88 o 
  -1   3   5       56.10       70.51     11.56 o 
   0   3   5        8.07        5.01      3.96 o 
   1   3   5        5.53        6.63      3.44 o 
   2   3   5       92.25       93.55      4.39 o 
   3   3   5      220.24      198.95      5.38 o 
   4   3   5      115.69      119.69      9.99 o 
   5   3   5      100.93      102.03      9.34 o 
   6   3   5      106.29       98.59      6.03 o 
   7   3   5      220.67      257.74     42.82 o 
   8   3   5       19.81       18.79     11.01 o 
   9   3   5      285.15      272.32     17.22 o 
  10   3   5       20.53        9.21     13.65 o 
  11   3   5       23.85       12.96     14.51 o 
  12   3   5        0.13      -14.49     14.49 o 
 -10   4   5       34.91       23.93     10.70 o 
  -9   4   5       94.73       74.43     20.34 o 
  -8   4   5       40.69       29.67     16.15 o 
  -7   4   5       18.42       11.10      8.40 o 
  -6   4   5       20.70       14.21      5.63 o 
  -5   4   5       25.19       19.85      9.48 o 
  -4   4   5        6.69       -2.27     12.29 o 
  -3   4   5      529.34      487.95     15.42 o 
  -2   4   5        1.24       -0.35      4.49 o 
  -1   4   5     2053.86     2321.41     35.91 o 
   0   4   5      193.47      193.88     11.14 o 
   1   4   5     1035.82     1163.22     15.20 o 
   2   4   5     1523.54     1713.02     20.94 o 
   3   4   5      266.16      291.72      8.90 o 
   4   4   5        6.20       10.67      3.14 o 
   5   4   5        0.07        3.60      2.48 o 
   6   4   5      694.66      672.28      9.93 o 
   7   4   5      178.79      173.97      4.78 o 
   8   4   5      646.49      722.40     42.08 o 
   9   4   5      239.43      226.29      6.43 o 
  10   4   5      528.46      505.07     21.94 o 
  11   4   5        6.80        8.97     15.32 o 
  12   4   5       24.43       38.98     15.04 o 
  13   4   5       62.01       43.86     16.62 o 
  -9   5   5       15.64        6.51      9.36 o 
  -8   5   5      233.59      233.66     30.35 o 
  -7   5   5        9.07        4.91      6.40 o 
  -6   5   5      106.52       68.92     13.06 o 
  -5   5   5      184.89      167.63     32.43 o 
  -4   5   5      390.20      404.40     17.32 o 
  -3   5   5      122.29       86.14     17.35 o 
  -2   5   5       43.98       35.87     19.38 o 
  -1   5   5        7.18        7.98      8.09 o 
   0   5   5      219.60      200.18     15.57 o 
   1   5   5      112.16      153.73     11.35 o 
   2   5   5     1366.49     1549.47     35.89 o 
   3   5   5        2.33        1.35      3.97 o 
   4   5   5     1399.45     1608.90     23.21 o 
   5   5   5      123.28      110.62     10.62 o 
   6   5   5      468.15      475.96     21.35 o 
   7   5   5       27.58       29.31      4.99 o 
   8   5   5       89.98       94.21      4.24 o 
   9   5   5      143.43      135.63     21.58 o 
  10   5   5      327.23      366.11     22.13 o 
  11   5   5        6.09        5.73      9.66 o 
  12   5   5      123.85      123.71     18.09 o 
  13   5   5        2.67       22.93     15.54 o 
  -8   6   5       69.91       43.30     19.56 o 
  -7   6   5      210.06      213.54     18.30 o 
  -6   6   5      596.13      613.67     26.35 o 
  -5   6   5       11.82       10.32      8.86 o 
  -4   6   5       38.54       31.58     10.41 o 
  -3   6   5       26.15       21.63      9.63 o 
  -2   6   5      569.33      580.13     15.31 o 
  -1   6   5      552.70      627.22     28.95 o 
   0   6   5     1099.52     1192.91     19.37 o 
   1   6   5      167.83      146.33      8.02 o 
   2   6   5        1.72       21.04      8.17 o 
   3   6   5      153.66      180.09      9.52 o 
   4   6   5      175.87      172.14     13.73 o 
   5   6   5       44.93       43.00     11.58 o 
   6   6   5       52.50       52.44      8.58 o 
   7   6   5       48.52       50.29      7.85 o 
   8   6   5        0.05       -0.06      2.81 o 
   9   6   5        7.81        2.28      4.09 o 
  10   6   5      344.17      316.70     14.56 o 
  11   6   5       32.05       22.52     14.95 o 
  12   6   5       14.39        5.64     14.55 o 
  13   6   5        1.04       17.37     15.46 o 
  -8   7   5        0.01       -1.10      8.13 o 
  -7   7   5        0.02        1.55      6.85 o 
  -6   7   5        7.06        1.99      7.70 o 
  -5   7   5      269.72      283.27     24.06 o 
  -4   7   5      587.65      558.58     25.09 o 
  -3   7   5      133.02      137.69     13.46 o 
  -2   7   5       12.55       10.72      7.21 o 
  -1   7   5       69.64       70.99      9.55 o 
   0   7   5      107.36      113.48     10.74 o 
   1   7   5        4.67        7.08      6.19 o 
   2   7   5       19.32        6.48      7.44 o 
   3   7   5      700.30      645.31     13.15 o 
   4   7   5      880.37      925.20     23.57 o 
   5   7   5       11.56        7.45      3.92 o 
   6   7   5       88.16       83.83      9.28 o 
   7   7   5      105.22       77.68      9.01 o 
   8   7   5      140.38      125.01     12.30 o 
   9   7   5        1.41        2.16      4.62 o 
  10   7   5       60.53       76.91     13.49 o 
  11   7   5      133.06      127.27     46.71 o 
  12   7   5       86.67      112.22     17.04 o 
  13   7   5      105.82       87.25     22.64 o 
  -7   8   5        2.13        1.63      7.56 o 
  -6   8   5        0.23       10.50      6.63 o 
  -5   8   5       20.26       24.50      7.48 o 
  -4   8   5       12.15        4.89     15.31 o 
  -3   8   5      762.08      840.82     26.25 o 
  -2   8   5      175.30      180.13     20.52 o 
  -1   8   5       94.51      106.16      9.94 o 
   0   8   5      147.89      147.58     10.32 o 
   1   8   5        0.34        3.78      8.04 o 
   2   8   5      121.89      128.13     18.11 o 
   3   8   5       65.69       95.12     25.23 o 
   4   8   5       81.09       67.69      9.60 o 
   5   8   5        2.45        8.58     10.12 o 
   6   8   5      256.99      261.84     19.99 o 
   7   8   5      155.92      161.84     18.78 o 
   8   8   5      565.27      652.78     21.34 o 
   9   8   5      331.21      376.63     18.18 o 
  10   8   5       92.87       92.79     24.03 o 
  11   8   5        3.14        6.84      3.06 o 
  12   8   5       55.75       26.37     16.50 o 
  13   8   5        3.32       23.10     16.01 o 
  -6   9   5       41.49       34.24     11.75 o 
  -5   9   5      198.09      162.00     31.02 o 
  -4   9   5      139.49      132.42     18.24 o 
  -3   9   5       47.55       45.80     13.56 o 
  -2   9   5       30.72       28.01     11.23 o 
  -1   9   5       64.33       62.08     17.86 o 
   0   9   5      521.65      564.26     20.75 o 
   1   9   5       91.98      110.86     11.19 o 
   2   9   5       14.11       11.55     15.59 o 
   3   9   5      242.40      217.46     13.64 o 
   4   9   5       36.21       34.65      8.04 o 
   5   9   5        1.74        5.91      5.46 o 
   6   9   5      448.01      403.87     29.71 o 
   7   9   5      163.54      146.13     30.90 o 
   8   9   5      125.39      126.08     14.61 o 
   9   9   5     1098.73     1192.07     30.80 o 
  10   9   5        5.08        5.14      3.70 o 
  11   9   5      107.89      102.05     20.10 o 
  12   9   5       18.33       19.93     17.04 o 
  13   9   5        9.83       25.90     19.59 o 
  -5  10   5        9.79       12.25      6.22 o 
  -4  10   5        4.64       12.95     11.39 o 
  -3  10   5        5.86       20.94      8.46 o 
  -2  10   5       11.27       18.62      9.79 o 
  -1  10   5       13.50       12.76      6.47 o 
   0  10   5      317.88      345.28     14.87 o 
   1  10   5       32.22        7.73     10.07 o 
   2  10   5       12.93       26.24      9.54 o 
   3  10   5      172.36      198.50     34.50 o 
   4  10   5        7.53       10.53     10.68 o 
   5  10   5        1.59        1.65      9.99 o 
   6  10   5      152.79      156.67     11.01 o 
   7  10   5       28.42       27.47      9.68 o 
   8  10   5       79.46       54.64     16.82 o 
   9  10   5       74.51       98.51     13.28 o 
  10  10   5       23.57       15.99      7.69 o 
  11  10   5       57.09       52.72     12.61 o 
  12  10   5        3.12        6.70      9.56 o 
  13  10   5        1.06       12.70     13.48 o 
  -4  11   5        4.65        3.22      7.13 o 
  -3  11   5        1.41       15.93     10.74 o 
  -2  11   5       12.51       13.58      6.86 o 
  -1  11   5        1.69       15.33      6.88 o 
   0  11   5        7.60       18.71     18.02 o 
   1  11   5        5.73       -1.26     13.50 o 
   2  11   5       85.43       74.88     12.77 o 
   3  11   5     1489.38     1558.91     24.08 o 
   4  11   5       20.14        1.77      5.65 o 
   5  11   5      258.34      265.00     22.89 o 
   6  11   5      456.39      448.08     26.95 o 
   7  11   5      214.36      209.45     37.68 o 
   8  11   5      361.23      383.86     30.84 o 
   9  11   5      120.84       94.08     11.47 o 
  10  11   5        2.61       10.44      4.64 o 
  11  11   5       40.56       52.69     13.81 o 
  12  11   5        0.77        3.16      3.39 o 
  -2  12   5       60.47       45.72     14.27 o 
  -1  12   5       15.33       25.42     10.81 o 
   0  12   5      118.21      122.73     19.01 o 
   1  12   5      402.69      432.98     24.47 o 
   2  12   5       76.66       79.60     32.87 o 
   3  12   5      304.79      346.69     19.81 o 
   4  12   5      265.03      265.53     20.89 o 
   5  12   5       91.34      104.48     18.79 o 
   6  12   5      171.42      169.81     17.83 o 
   7  12   5       76.76       69.56     13.08 o 
   8  12   5        2.13        6.67      5.43 o 
   9  12   5       20.79        8.61      8.59 o 
  10  12   5        1.77       14.44      7.06 o 
  11  12   5        0.00        8.34      4.75 o 
  12  12   5        5.98       20.84      8.83 o 
  -1  13   5       37.27       64.72     14.11 o 
   0  13   5      176.53      195.35     20.35 o 
   1  13   5        1.55        0.01     14.11 o 
   2  13   5        0.67       12.62     10.69 o 
   3  13   5        2.51        5.26      8.30 o 
   4  13   5        6.97        9.90      9.13 o 
   5  13   5       15.92       11.24      8.21 o 
   6  13   5       26.68       11.69     11.16 o 
   7  13   5        2.21       -4.59      9.75 o 
   8  13   5       30.09       28.00      7.80 o 
   9  13   5       11.44       12.25      7.10 o 
  10  13   5       48.16       37.45     11.95 o 
  11  13   5       43.95       38.51      9.35 o 
   1  14   5       28.66       23.68     10.10 o 
   2  14   5        1.42        6.79      7.01 o 
   3  14   5       13.84       13.74     10.85 o 
   4  14   5        0.21        2.70      6.83 o 
   5  14   5       21.87       19.92     18.46 o 
   6  14   5        2.51       15.95      9.14 o 
   7  14   5       42.50       26.16     16.23 o 
   8  14   5        0.56        4.50      7.19 o 
   9  14   5       13.62        2.62      8.72 o 
  10  14   5       24.16       10.47     10.49 o 
   4  15   5       10.23        8.63     22.05 o 
   5  15   5        8.71        6.08      9.85 o 
   6  15   5        0.32        1.92      8.69 o 
   7  15   5       11.05       18.42      9.92 o 
   8  15   5       21.59       40.02     12.20 o 
  -8 -13   6        0.02        0.42     17.51 o 
  -7 -13   6      135.05      125.42     17.32 o 
  -6 -13   6       24.17       31.59     15.48 o 
  -5 -13   6       66.09       73.38     27.86 o 
  -4 -13   6        7.18       -3.16     14.79 o 
  -3 -13   6        4.65       15.52     13.36 o 
  -2 -13   6      387.78      452.63     22.64 o 
 -10 -12   6      118.64       81.75     34.70 o 
  -9 -12   6        4.79        9.30      4.98 o 
  -8 -12   6        3.49       -1.42     21.17 o 
  -7 -12   6       17.52       24.99     16.55 o 
  -6 -12   6        1.82        7.21     14.98 o 
  -5 -12   6      265.01      266.13     18.69 o 
  -4 -12   6        8.98       15.40     16.25 o 
  -3 -12   6      123.09      116.66     48.53 o 
  -2 -12   6        0.14       12.21      8.67 o 
  -1 -12   6        2.14       -0.42      5.18 o 
   0 -12   6        1.02       10.52      4.98 o 
   1 -12   6      103.98       86.56     26.70 o 
 -10 -11   6        0.67        5.44      8.16 o 
  -9 -11   6        0.00        0.12      5.43 o 
  -8 -11   6        0.06       -1.17      3.05 o 
  -7 -11   6      176.55      157.38      9.32 o 
  -6 -11   6       81.98       80.17     22.35 o 
  -5 -11   6      648.61      669.51     28.22 o 
  -4 -11   6        7.24       11.22      5.54 o 
  -3 -11   6        0.33        2.21     11.64 o 
  -2 -11   6        3.48        2.63      3.49 o 
  -1 -11   6      184.13      186.46     21.62 o 
   0 -11   6       14.96       10.08      9.05 o 
   1 -11   6       14.29       18.85      6.78 o 
   2 -11   6      101.72       71.93     39.12 o 
 -11 -10   6        0.32        4.80      4.51 o 
 -10 -10   6        7.62        4.99      5.52 o 
  -9 -10   6       23.02       17.14      6.14 o 
  -8 -10   6       30.08       11.75     16.42 o 
  -7 -10   6      331.60      310.87     34.41 o 
  -6 -10   6       78.24       80.17     13.14 o 
  -5 -10   6      275.59      272.31      9.35 o 
  -4 -10   6       16.49        6.94      4.34 o 
  -3 -10   6      173.93      184.09     10.33 o 
  -2 -10   6        1.79        4.22      4.10 o 
  -1 -10   6       56.06       53.46     12.95 o 
   0 -10   6      180.14      169.80     21.56 o 
   1 -10   6        2.35        1.28      5.42 o 
   2 -10   6      168.54      148.81     15.31 o 
   3 -10   6        0.17        1.01      5.86 o 
   4 -10   6        4.70        8.28      4.85 o 
 -11  -9   6       30.40       29.86      9.06 o 
 -10  -9   6      174.34      180.08     19.62 o 
  -9  -9   6        2.27        5.74      5.08 o 
  -8  -9   6       32.14       28.74     17.98 o 
  -7  -9   6       32.35       46.09     10.74 o 
  -6  -9   6      251.65      205.46     26.79 o 
  -5  -9   6       85.44       83.76      7.13 o 
  -4  -9   6       85.50       69.58      8.95 o 
  -3  -9   6       53.87       53.12     13.96 o 
  -2  -9   6      705.69      772.76     15.58 o 
  -1  -9   6       19.48       13.72      8.06 o 
   0  -9   6       54.23       34.36      7.43 o 
   1  -9   6      403.58      416.20     15.38 o 
   2  -9   6        7.22        5.30      4.54 o 
   3  -9   6       59.16       36.85     15.31 o 
   4  -9   6       33.73       37.99     12.12 o 
   5  -9   6       12.32       17.80      8.31 o 
 -12  -8   6       83.82       78.16     12.92 o 
 -11  -8   6        0.09        7.34     19.43 o 
 -10  -8   6        0.02       11.18      7.10 o 
  -9  -8   6      130.89      154.24     17.40 o 
  -8  -8   6        4.05        4.75     13.19 o 
  -7  -8   6        6.12        2.99      5.95 o 
  -6  -8   6      521.00      521.91     21.38 o 
  -5  -8   6        0.28        1.00      3.19 o 
  -4  -8   6      106.41      106.36      7.60 o 
  -3  -8   6        3.79        1.66      1.89 o 
  -2  -8   6       17.12       17.86      3.64 o 
  -1  -8   6        2.16        1.08      1.34 o 
   0  -8   6      188.95      205.40      8.61 o 
   1  -8   6       41.95       36.65      7.74 o 
   2  -8   6       46.91       32.95     11.09 o 
   3  -8   6        4.28        5.47      2.97 o 
   4  -8   6      137.89      133.13     22.00 o 
   5  -8   6        0.00        9.70      6.65 o 
   6  -8   6       19.72        9.59     10.48 o 
 -12  -7   6       68.67       62.15     15.10 o 
 -11  -7   6      115.22      116.08     12.83 o 
 -10  -7   6        0.17        4.22      9.09 o 
  -9  -7   6      132.75      147.06     41.87 o 
  -8  -7   6       65.98       59.53     10.14 o 
  -7  -7   6        5.23       17.44     16.01 o 
  -6  -7   6      359.37      367.63     23.81 o 
  -5  -7   6       21.92       17.51      3.96 o 
  -4  -7   6      291.77      298.10      5.90 o 
  -3  -7   6       30.29       30.57      5.76 o 
  -2  -7   6      279.50      295.73     12.53 o 
  -1  -7   6      168.60      186.24      4.93 o 
   0  -7   6      363.87      356.16     15.59 o 
   1  -7   6        9.12        4.59      2.57 o 
   2  -7   6        9.48        6.42      3.31 o 
   3  -7   6       72.37       74.63     13.93 o 
   4  -7   6      124.64      100.63     27.44 o 
   5  -7   6      133.77      153.49     32.16 o 
   6  -7   6        3.80        9.81      8.97 o 
   7  -7   6        2.34        6.70      6.32 o 
 -12  -6   6       99.43      106.38     34.52 o 
 -11  -6   6        4.16       14.94     10.29 o 
 -10  -6   6       35.31       52.97     19.39 o 
  -9  -6   6      133.71      119.21     13.25 o 
  -8  -6   6      608.17      597.40     16.83 o 
  -7  -6   6        6.60        4.53      6.99 o 
  -6  -6   6       21.35       14.67      5.37 o 
  -5  -6   6       51.04       41.30      6.93 o 
  -4  -6   6      194.80      168.03      6.27 o 
  -3  -6   6        4.42       10.48      5.18 o 
  -2  -6   6      196.06      194.75      5.79 o 
  -1  -6   6       83.07       88.31      7.18 o 
   0  -6   6       38.77       34.83      6.84 o 
   1  -6   6      193.07      184.73      6.88 o 
   2  -6   6       15.75       12.47      5.18 o 
   3  -6   6       14.86       13.32      4.83 o 
   4  -6   6       84.69       96.15     12.41 o 
   5  -6   6       11.83       10.37      5.16 o 
   6  -6   6        7.46       -0.06      8.08 o 
   7  -6   6       26.65       15.05     12.04 o 
   8  -6   6        2.44        6.74      5.23 o 
 -12  -5   6        2.43        3.75      4.78 o 
 -11  -5   6      124.73      143.53     12.76 o 
 -10  -5   6      126.74      177.91     18.82 o 
  -9  -5   6      214.65      234.04     20.00 o 
  -8  -5   6        3.27       -1.21      7.88 o 
  -7  -5   6      104.30      107.44     16.42 o 
  -6  -5   6      135.75      132.98      9.81 o 
  -5  -5   6       22.86       20.40      3.77 o 
  -4  -5   6        1.37        3.22      3.10 o 
  -3  -5   6       10.08        7.70      2.14 o 
  -2  -5   6      120.15      107.11      4.63 o 
  -1  -5   6        0.92        0.78      1.02 o 
   0  -5   6      139.21      130.75      6.66 o 
   1  -5   6      422.37      426.28     16.21 o 
   2  -5   6       10.55        5.74      3.97 o 
   3  -5   6       67.43       63.00     10.49 o 
   4  -5   6       18.60       21.65      5.16 o 
   5  -5   6       35.34       29.20      7.21 o 
   6  -5   6       40.14       28.92      8.22 o 
   7  -5   6       13.29       16.51     12.70 o 
   8  -5   6        4.66        3.42      6.73 o 
   9  -5   6        2.27        5.75      9.49 o 
 -12  -4   6       49.47       36.08     12.07 o 
 -11  -4   6        0.34       14.71      9.69 o 
 -10  -4   6        2.48        7.98      9.15 o 
  -9  -4   6      271.15      259.72     12.27 o 
  -8  -4   6      586.66      572.27     18.48 o 
  -7  -4   6        7.04        7.03      4.21 o 
  -6  -4   6      136.00      154.39     12.46 o 
  -5  -4   6      538.38      546.87     11.42 o 
  -4  -4   6     1535.00     1691.98     15.19 o 
  -3  -4   6      596.70      585.39      8.84 o 
  -2  -4   6      230.10      245.56     14.71 o 
  -1  -4   6       18.79       36.93     15.13 o 
   0  -4   6      152.60      152.07      7.70 o 
   1  -4   6      144.31      128.26      7.40 o 
   2  -4   6      478.34      496.40     14.88 o 
   3  -4   6       77.47       79.37      5.93 o 
   4  -4   6      224.35      209.76     12.34 o 
   5  -4   6      414.33      431.06      8.35 o 
   6  -4   6       33.68       32.57     10.35 o 
   7  -4   6      251.67      254.08     23.93 o 
   8  -4   6       73.73       73.77     24.76 o 
   9  -4   6        6.23       22.84     11.32 o 
 -12  -3   6       56.00       32.22     10.85 o 
 -11  -3   6       40.14       34.70     11.89 o 
 -10  -3   6      239.24      210.55     28.11 o 
  -9  -3   6        4.91       12.18     13.24 o 
  -8  -3   6      153.72      122.78     17.43 o 
  -7  -3   6       47.49       25.60      8.99 o 
  -6  -3   6      155.92      184.55     21.58 o 
  -5  -3   6      342.39      335.75     10.64 o 
  -4  -3   6     1319.62     1403.72     17.20 o 
  -3  -3   6      378.17      381.85      6.25 o 
  -2  -3   6       19.16       43.01     20.81 o 
  -1  -3   6      216.95      200.69     21.35 o 
   0  -3   6      234.94      253.08     19.99 o 
   1  -3   6       54.35       54.12      3.44 o 
   2  -3   6      239.37      216.98      7.43 o 
   3  -3   6      811.56      898.97      9.86 o 
   4  -3   6        8.02       10.29      3.38 o 
   5  -3   6      129.30      118.52      8.36 o 
   6  -3   6       70.26       84.09     15.15 o 
   7  -3   6      112.62      114.57     14.97 o 
   8  -3   6       24.25       14.23     12.06 o 
   9  -3   6        3.09        0.86      5.96 o 
  10  -3   6       34.88       24.14     12.15 o 
 -12  -2   6        7.76        7.56      6.59 o 
 -11  -2   6       21.37       18.66     11.19 o 
 -10  -2   6       78.98       71.60     14.40 o 
  -9  -2   6        0.00        2.35     11.46 o 
  -8  -2   6       69.08       90.25     14.27 o 
  -7  -2   6      103.17       95.22     11.81 o 
  -6  -2   6       11.47        5.70     10.14 o 
  -5  -2   6      158.52      181.70     12.52 o 
  -4  -2   6     5047.33     5492.77    111.02 o 
  -3  -2   6      974.44      991.82     25.86 o 
  -2  -2   6      962.05      928.16     11.65 o 
  -1  -2   6      800.40      882.88     43.48 o 
   0  -2   6        1.46        1.43      5.99 o 
   1  -2   6        8.56        8.05      3.33 o 
   2  -2   6     1403.12     1559.28     14.34 o 
   3  -2   6      868.10      898.23     10.83 o 
   4  -2   6      225.59      210.66      7.97 o 
   5  -2   6      302.94      308.59      6.39 o 
   6  -2   6        9.48       10.55      9.04 o 
   7  -2   6      360.77      382.01     18.55 o 
   8  -2   6       32.59       51.53     16.98 o 
  10  -2   6       13.62        4.41      7.50 o 
 -11  -1   6       57.48       51.36     15.73 o 
 -10  -1   6        0.38        1.70      7.74 o 
  -9  -1   6      491.28      490.63     24.66 o 
  -8  -1   6        0.01        8.51      5.00 o 
  -7  -1   6      194.57      190.01     12.37 o 
  -6  -1   6      832.30      869.71     20.06 o 
  -5  -1   6       40.26       37.36      8.21 o 
  -4  -1   6        9.82        4.80      2.37 o 
  -2  -1   6     1057.03     1137.76     17.11 o 
  -1  -1   6      148.22      142.31      6.96 o 
   0  -1   6      329.66      298.80      4.69 o 
   1  -1   6      117.45      110.48      4.86 o 
   2  -1   6      223.48      227.48      5.26 o 
   3  -1   6        0.77        0.16      2.19 o 
   4  -1   6        4.74        5.40      2.30 o 
   5  -1   6      259.46      277.26     28.26 o 
   6  -1   6     1021.35     1043.16     44.35 o 
   7  -1   6      106.59      105.50     27.53 o 
   8  -1   6       81.75       71.59     18.67 o 
   9  -1   6       59.03       31.62     11.42 o 
  10  -1   6        0.62        2.29     11.68 o 
  11  -1   6       67.91       57.91     28.49 o 
 -11   0   6      126.29      157.25     17.78 o 
 -10   0   6       77.61       50.83     21.43 o 
  -9   0   6       75.35       69.49     13.55 o 
  -8   0   6        3.59        3.89      6.12 o 
  -7   0   6       50.34       48.52     11.33 o 
  -6   0   6        0.38       -7.17      9.51 o 
  -5   0   6        2.93        5.06      3.71 o 
  -4   0   6      256.35      267.63     17.09 o 
  -3   0   6       27.73       39.78      4.35 o 
  -2   0   6       27.91       23.16      5.85 o 
  -1   0   6      313.32      339.45      8.76 o 
   0   0   6     2273.73     2403.38     31.02 o 
   1   0   6      122.38      116.16      4.69 o 
   2   0   6      420.60      399.36      9.31 o 
   3   0   6        0.00       -0.52      2.21 o 
   4   0   6      337.79      287.40      6.28 o 
   5   0   6      180.10      172.69     44.67 o 
   6   0   6      113.44      128.98     40.56 o 
   7   0   6        5.84       -4.99     10.80 o 
   8   0   6      136.44      152.57     16.52 o 
   9   0   6       58.85       51.06     11.60 o 
  10   0   6       61.88       71.59     16.54 o 
  11   0   6        2.34        6.07      7.23 o 
 -11   1   6      397.24      464.11     21.60 o 
 -10   1   6       35.99       40.76     22.61 o 
  -9   1   6       77.01       79.82     11.42 o 
  -8   1   6      376.92      431.38     19.51 o 
  -7   1   6        0.18       -1.49     10.14 o 
  -6   1   6       65.50       72.00     21.15 o 
  -5   1   6      318.44      329.18     31.48 o 
  -4   1   6      720.86      788.21     19.39 o 
  -3   1   6       42.43       25.36      6.37 o 
  -2   1   6      346.34      321.76     10.36 o 
  -1   1   6     2127.22     2320.53     27.88 o 
   0   1   6     2670.38     2985.55     27.10 o 
   1   1   6      660.20      730.31     16.26 o 
   2   1   6      123.48      131.53      6.58 o 
   3   1   6      279.47      301.14      6.05 o 
   4   1   6        7.61        5.64      2.64 o 
   5   1   6       69.54       58.29     16.56 o 
   6   1   6       14.94       11.57      9.35 o 
   7   1   6      198.95      236.40     16.90 o 
   8   1   6        0.35       -2.78      8.72 o 
   9   1   6        0.01       13.62     11.70 o 
  10   1   6      265.83      309.46     23.08 o 
  11   1   6       31.24       16.96     11.05 o 
  12   1   6       22.71       15.94      8.83 o 
 -10   2   6       54.52       46.03     10.84 o 
  -9   2   6       19.03        8.31     10.78 o 
  -8   2   6      127.26      125.63     17.03 o 
  -7   2   6       43.26       30.22     11.27 o 
  -6   2   6      220.13      256.32     34.91 o 
  -5   2   6      322.44      349.00     29.44 o 
  -4   2   6        0.03       -8.81      8.85 o 
  -3   2   6        3.22        6.66      8.19 o 
  -2   2   6       37.35       26.68      6.59 o 
   0   2   6       51.07       61.16      4.90 o 
   1   2   6      227.23      249.98      5.68 o 
   2   2   6       18.32       14.22      3.28 o 
   3   2   6       45.41       46.56      5.32 o 
   4   2   6      197.28      195.41      5.07 o 
   5   2   6       56.82       57.67      5.71 o 
   6   2   6       20.45       10.90     13.22 o 
   7   2   6      188.76      198.50     15.98 o 
   8   2   6        5.54       -7.83     10.93 o 
   9   2   6       70.28       68.81     18.03 o 
  10   2   6        0.26       -2.25     12.10 o 
  11   2   6      162.72      165.96     57.47 o 
  12   2   6      121.86      113.90     39.44 o 
 -10   3   6       16.96        7.47     12.72 o 
  -9   3   6      167.45      146.54     35.38 o 
  -8   3   6        6.94       14.91      8.51 o 
  -7   3   6      505.73      456.88     26.37 o 
  -6   3   6       13.53       14.76      8.51 o 
  -5   3   6     1507.67     1586.52     45.83 o 
  -4   3   6      105.45       93.11     13.02 o 
  -3   3   6      246.84      256.28     14.86 o 
  -2   3   6      146.57      150.84     13.79 o 
  -1   3   6      739.38      784.30     18.22 o 
   0   3   6     1510.13     1692.72     24.50 o 
   1   3   6       91.59       83.76      6.34 o 
   2   3   6      512.50      603.39     11.61 o 
   3   3   6      205.66      214.26     10.44 o 
   4   3   6        1.07        5.82      2.74 o 
   5   3   6      533.95      518.61     12.99 o 
   6   3   6       14.65       17.76      5.69 o 
   7   3   6        2.77       12.07     10.43 o 
   8   3   6        0.43       21.64     14.74 o 
   9   3   6        1.90       -2.78     11.58 o 
  10   3   6        1.48        5.94     12.08 o 
  11   3   6        0.03       12.08     14.20 o 
  12   3   6        9.58        7.31     13.72 o 
  -9   4   6        3.33        0.09      7.07 o 
  -8   4   6       95.96       80.70     23.07 o 
  -7   4   6      485.07      536.35     50.39 o 
  -6   4   6      289.21      278.85     33.17 o 
  -5   4   6       20.03       15.58      7.66 o 
  -4   4   6      147.83      162.45     27.84 o 
  -3   4   6       44.17       24.71      9.64 o 
  -2   4   6       21.18       23.86      8.00 o 
  -1   4   6       23.89       36.51     12.29 o 
   0   4   6      104.96      119.11     28.04 o 
   1   4   6      146.67       83.91     29.10 o 
   2   4   6        1.84        4.13      7.41 o 
   3   4   6     3222.62     3549.72     42.46 o 
   4   4   6      397.14      453.99      7.14 o 
   5   4   6       12.09        9.51      2.85 o 
   6   4   6      242.46      246.70      6.00 o 
   7   4   6        8.80        7.12      2.29 o 
   8   4   6       34.10       23.21      6.47 o 
   9   4   6        3.07       -4.17     12.22 o 
  10   4   6      150.99      133.40     54.42 o 
  11   4   6        0.56       28.03     19.49 o 
  12   4   6       73.17       66.61     18.93 o 
  13   4   6        8.10       -2.75     14.21 o 
  -9   5   6       96.21       82.07     26.34 o 
  -8   5   6        5.06        8.29      8.76 o 
  -7   5   6       12.14       16.56     10.00 o 
  -6   5   6      869.94      945.98     25.99 o 
  -5   5   6       24.12       20.13     11.80 o 
  -4   5   6      613.94      620.92     23.47 o 
  -3   5   6       16.15        4.95      6.05 o 
  -2   5   6       90.06       65.61     17.01 o 
  -1   5   6       46.51       38.74      9.87 o 
   0   5   6      331.74      319.68     12.89 o 
   1   5   6     1296.51     1402.68     34.60 o 
   2   5   6       30.43       32.65     12.81 o 
   3   5   6       50.29       63.73     11.87 o 
   4   5   6     1009.94     1125.58     23.47 o 
   5   5   6      699.87      778.87     11.98 o 
   6   5   6        0.01       -1.52      3.45 o 
   7   5   6       84.63       87.02      6.00 o 
   8   5   6       52.32       45.11      4.34 o 
   9   5   6       13.71        9.80      7.52 o 
  10   5   6        2.32       12.44     13.70 o 
  11   5   6       24.14       20.60     15.00 o 
  12   5   6       40.42       45.60     15.26 o 
  13   5   6       32.00       43.49     14.77 o 
  -8   6   6       67.21       80.50     18.46 o 
  -7   6   6       28.34       26.14     10.00 o 
  -6   6   6       75.49       67.85     16.87 o 
  -5   6   6       93.89       93.13     21.40 o 
  -4   6   6      107.85       93.58     14.93 o 
  -3   6   6      193.56      199.21     19.91 o 
  -2   6   6        0.00        6.53      6.63 o 
  -1   6   6       32.74       17.26     11.02 o 
   0   6   6        0.11        3.62      9.29 o 
   1   6   6      105.99      122.57     26.54 o 
   2   6   6        1.04        3.18      6.98 o 
   3   6   6      987.45     1103.08     18.00 o 
   4   6   6       21.93       16.24      6.20 o 
   5   6   6      468.85      434.79     11.21 o 
   6   6   6      135.02      142.26      9.33 o 
   7   6   6       21.60       17.30      4.50 o 
   8   6   6       89.84       94.85      6.70 o 
   9   6   6       67.94       67.49      9.62 o 
  10   6   6        1.06        2.62      4.96 o 
  11   6   6       17.51       41.46     14.50 o 
  12   6   6        0.01      -14.09     14.09 o 
  13   6   6      143.71      178.58     17.75 o 
  -7   7   6        3.54        5.55      5.71 o 
  -6   7   6       20.69       16.89      5.98 o 
  -5   7   6      112.37       99.71     27.42 o 
  -4   7   6      557.93      542.33     17.81 o 
  -3   7   6      251.26      224.27     15.84 o 
  -2   7   6     1192.04     1235.63     31.35 o 
  -1   7   6      372.45      398.50     25.45 o 
   0   7   6      139.82      110.87     14.12 o 
   1   7   6      366.78      365.38     26.08 o 
   2   7   6      446.48      433.21     12.81 o 
   3   7   6        3.32        4.85      7.73 o 
   4   7   6        9.36       14.21      6.38 o 
   5   7   6        5.33        6.72      6.36 o 
   6   7   6      150.85      133.71     10.74 o 
   7   7   6      729.51      752.26     22.05 o 
   8   7   6      231.83      269.07     14.67 o 
   9   7   6       81.96       82.20     15.50 o 
  10   7   6      160.02      179.98     18.74 o 
  11   7   6      129.37      160.75     22.50 o 
  12   7   6       40.96       22.43     13.74 o 
  13   7   6        7.41        8.93     14.87 o 
  -6   8   6       18.90       15.65      7.00 o 
  -5   8   6      443.66      462.33     30.36 o 
  -4   8   6      264.21      296.39     17.35 o 
  -3   8   6      209.56      246.94     24.67 o 
  -2   8   6      165.53      171.36     18.83 o 
  -1   8   6      711.81      748.86     34.51 o 
   0   8   6      286.88      287.28     14.73 o 
   1   8   6      131.04      141.77     12.46 o 
   2   8   6      201.18      203.11     17.75 o 
   3   8   6       96.28      112.54     21.86 o 
   4   8   6       87.03       83.78     10.53 o 
   5   8   6        0.92       -0.72      6.83 o 
   6   8   6        3.81        9.48      6.41 o 
   7   8   6        0.03        8.23      7.85 o 
   8   8   6       13.71       16.89      6.36 o 
   9   8   6      641.99      628.31     25.87 o 
  10   8   6      340.93      363.46     14.97 o 
  11   8   6      172.52      186.76     19.45 o 
  12   8   6        4.16       11.83      9.23 o 
  13   8   6        9.52       -3.74     13.64 o 
  -6   9   6        8.15        7.84      7.44 o 
  -5   9   6        0.93        6.77      9.99 o 
  -4   9   6       13.16       -5.99      8.71 o 
  -3   9   6       92.02       82.27     22.72 o 
  -2   9   6      403.68      440.22     17.78 o 
  -1   9   6      574.81      612.29     17.44 o 
   0   9   6       32.85       18.63      8.74 o 
   1   9   6       35.35       32.73     11.23 o 
   2   9   6      231.19      234.18     13.08 o 
   3   9   6     1203.00     1242.47     42.67 o 
   4   9   6      178.76      159.71     10.94 o 
   5   9   6     1270.94     1421.97     63.93 o 
   6   9   6       66.29       44.62      9.23 o 
   7   9   6      815.07      822.83     20.18 o 
   8   9   6       38.65       36.08     13.82 o 
   9   9   6        5.83       11.90      6.38 o 
  10   9   6       11.44        4.62      4.75 o 
  11   9   6      117.57       72.32     19.51 o 
  12   9   6        1.50       18.23     19.65 o 
  13   9   6       41.69       51.62     26.68 o 
  -4  10   6       47.41       34.92     17.21 o 
  -3  10   6        7.06        6.16      9.18 o 
  -2  10   6        4.28       -1.38     12.93 o 
  -1  10   6      136.32      135.81     29.67 o 
   0  10   6       35.52       29.70      9.63 o 
   1  10   6      276.73      263.95     15.39 o 
   2  10   6      120.35      103.46     27.00 o 
   3  10   6       72.16       68.02     11.97 o 
   4  10   6       51.88       39.69     11.89 o 
   5  10   6       32.16       27.33     10.59 o 
   6  10   6       68.36       69.89     15.17 o 
   7  10   6        0.05       -8.12      8.12 o 
   8  10   6      567.86      583.13     24.84 o 
   9  10   6       21.68       10.68      8.01 o 
  10  10   6       93.94       85.67      9.69 o 
  11  10   6      213.75      210.31     10.93 o 
  12  10   6        2.17        1.23     12.16 o 
  -3  11   6       98.88       65.27     14.63 o 
  -2  11   6       27.77       17.73     11.74 o 
  -1  11   6      161.51      146.08     47.58 o 
   0  11   6       67.66       63.11     10.53 o 
   1  11   6       17.55       17.68      5.30 o 
   2  11   6        3.56        6.88      9.40 o 
   3  11   6      256.25      266.72     26.13 o 
   4  11   6      709.33      672.64     17.88 o 
   5  11   6        7.29       14.26      5.38 o 
   6  11   6       14.12        5.88      8.39 o 
   7  11   6       56.54       53.52     19.68 o 
   8  11   6        8.41        1.33      5.28 o 
   9  11   6       38.52       33.22     10.35 o 
  10  11   6        0.00        6.94      5.50 o 
  11  11   6      139.01      139.09     20.34 o 
  12  11   6       16.04       17.11     16.34 o 
  -2  12   6        3.34       -0.54      7.08 o 
  -1  12   6       11.87       10.91      8.45 o 
   0  12   6       53.95       31.27     14.59 o 
   1  12   6       14.67       13.84      8.16 o 
   2  12   6       10.26       10.77      7.55 o 
   3  12   6        2.25        9.92      6.49 o 
   4  12   6        5.57        7.93      7.36 o 
   5  12   6        2.70       10.47      7.20 o 
   6  12   6      133.79      147.03     26.04 o 
   7  12   6       68.84       44.94     15.82 o 
   8  12   6        0.24        4.50      5.18 o 
   9  12   6       15.73       14.96      9.14 o 
  10  12   6       12.31       19.37      6.82 o 
  11  12   6        3.08       -1.31      6.00 o 
   0  13   6        0.86       11.83      8.26 o 
   1  13   6        2.06        0.67     11.59 o 
   2  13   6        9.87       11.79     10.16 o 
   3  13   6       59.78       42.69     13.40 o 
   4  13   6       13.45       20.39      9.01 o 
   5  13   6        3.82       -1.10     10.46 o 
   6  13   6        0.96       -6.90      9.76 o 
   7  13   6        6.64        3.46      5.87 o 
   8  13   6        6.82       10.42     12.89 o 
   9  13   6        5.48        8.80      6.07 o 
  10  13   6        8.37       14.41      8.23 o 
  11  13   6        6.23       10.36      6.92 o 
   2  14   6        9.03        8.18     10.20 o 
   3  14   6       24.46       13.83     11.56 o 
   4  14   6       15.28       12.08     12.70 o 
   5  14   6       21.60       34.70     12.36 o 
   6  14   6        1.63        1.85      9.16 o 
   7  14   6       55.75      122.59     35.62 o 
   8  14   6        0.26       18.45      7.95 o 
   9  14   6       36.51       58.35     19.54 o 
   5  15   6        0.49       -8.98      8.98 o 
   6  15   6       41.44       28.36     15.31 o 
   7  15   6       99.16      103.14     17.99 o 
  -6 -13   7        0.21        0.92     15.52 o 
  -5 -13   7        0.15        9.18     11.55 o 
  -4 -13   7      116.52      102.55     63.03 o 
  -3 -13   7       19.60       19.28     18.39 o 
  -9 -12   7      135.69      115.54     67.48 o 
  -8 -12   7        8.63        2.17      9.92 o 
  -7 -12   7        0.26       -5.12     15.04 o 
  -6 -12   7       25.95        6.36      6.98 o 
  -5 -12   7      650.73      782.95     30.00 o 
  -4 -12   7        3.03       20.89     10.86 o 
  -3 -12   7        3.59        7.19      8.55 o 
  -2 -12   7        2.09        3.37      7.90 o 
  -1 -12   7       41.26       30.98      9.13 o 
   0 -12   7       96.03      103.08     24.24 o 
 -10 -11   7        9.15       43.29     22.65 o 
  -9 -11   7        2.44       17.81     17.89 o 
  -8 -11   7       55.58       30.28     24.26 o 
  -7 -11   7        5.52       22.97     16.69 o 
  -6 -11   7       11.95      -10.89     17.28 o 
  -5 -11   7       43.93       21.82     16.52 o 
  -4 -11   7        6.51       -9.94     13.45 o 
  -3 -11   7       41.57       37.58     17.19 o 
  -2 -11   7       27.13       19.87     17.53 o 
  -1 -11   7       53.61       33.64     19.15 o 
   0 -11   7       18.75       29.52     15.27 o 
   1 -11   7       84.15       58.09     33.05 o 
   2 -11   7        4.69        7.23      6.14 o 
 -10 -10   7        3.12      -13.19     17.00 o 
  -9 -10   7      116.44      134.15     26.92 o 
  -8 -10   7       49.26       29.54     25.92 o 
  -7 -10   7      141.52      129.11     56.00 o 
  -6 -10   7       68.76       47.43     20.19 o 
  -5 -10   7       27.54       16.73     10.87 o 
  -4 -10   7      309.35      313.83     43.67 o 
  -3 -10   7        5.55        5.87     13.28 o 
  -2 -10   7        5.73       12.49     12.05 o 
  -1 -10   7        9.92       10.19      8.36 o 
   0 -10   7       90.87       86.73     39.06 o 
   1 -10   7       13.89       25.22     13.36 o 
   2 -10   7       40.10       16.43     17.05 o 
   3 -10   7        1.74        1.17      7.32 o 
 -11  -9   7      233.39      235.05     15.86 o 
 -10  -9   7        6.29        5.03      5.28 o 
  -9  -9   7       35.94       33.63     10.34 o 
  -8  -9   7        4.07        1.72      7.03 o 
  -7  -9   7      231.66      223.19     12.83 o 
  -6  -9   7       30.66       18.10      9.75 o 
  -5  -9   7      160.11      168.49      8.41 o 
  -4  -9   7      180.52      171.58     12.15 o 
  -3  -9   7      219.37      234.50     28.90 o 
  -2  -9   7       55.13       50.20     15.53 o 
  -1  -9   7        5.83        9.63      7.74 o 
   0  -9   7      104.83       83.49     16.60 o 
   1  -9   7       61.87       39.46     12.20 o 
   2  -9   7       11.04        6.47      3.77 o 
   3  -9   7        5.92        3.47      4.67 o 
   4  -9   7        0.82        5.15      3.64 o 
 -11  -8   7       17.57       25.75     10.11 o 
 -10  -8   7        1.64       12.43      7.17 o 
  -9  -8   7        2.33       11.62     13.83 o 
  -8  -8   7       36.87       27.24      9.09 o 
  -7  -8   7        0.04        3.78      5.11 o 
  -6  -8   7      164.81      128.21     14.66 o 
  -5  -8   7       80.78       79.23      5.86 o 
  -4  -8   7        0.34       -1.80      5.78 o 
  -3  -8   7        9.40        7.04      6.54 o 
  -2  -8   7       96.23       95.08      8.02 o 
  -1  -8   7        0.58        1.38      6.96 o 
   0  -8   7      332.24      393.05     27.41 o 
   1  -8   7      162.53      160.55     22.17 o 
   2  -8   7      354.57      395.16     11.91 o 
   3  -8   7        0.04        2.07      4.36 o 
   4  -8   7       25.75       20.92      6.92 o 
   5  -8   7        8.49       12.01      7.43 o 
 -11  -7   7       23.98       17.86      7.85 o 
 -10  -7   7        3.52       -3.11      9.51 o 
  -9  -7   7      131.91      115.77     13.33 o 
  -8  -7   7        3.58       10.26      5.79 o 
  -7  -7   7        1.93        5.19      5.49 o 
  -6  -7   7       11.80        4.86      3.37 o 
  -5  -7   7        2.01        0.89      2.67 o 
  -4  -7   7      304.41      298.40      5.81 o 
  -3  -7   7      532.40      581.30     11.31 o 
  -2  -7   7      125.22      128.00      3.97 o 
  -1  -7   7       80.87       80.11      4.47 o 
   0  -7   7       14.37       10.77      2.38 o 
   1  -7   7      182.23      194.77     16.50 o 
   2  -7   7       76.85       64.71      9.16 o 
   3  -7   7      239.35      250.21     12.53 o 
   4  -7   7      111.89      110.49     11.37 o 
   5  -7   7       18.90       18.94     11.69 o 
   6  -7   7        7.45       23.33     14.27 o 
 -12  -6   7      134.64      132.99     18.65 o 
 -11  -6   7       65.62       91.48     13.24 o 
 -10  -6   7       15.98       14.72     28.14 o 
  -9  -6   7        0.00       14.49      8.08 o 
  -8  -6   7       70.22       61.27     10.13 o 
  -7  -6   7      432.59      429.57     13.19 o 
  -6  -6   7      499.45      508.44     30.36 o 
  -5  -6   7       36.63       31.73     10.10 o 
  -4  -6   7        5.83        3.02      6.09 o 
  -3  -6   7       19.67        9.83      4.56 o 
  -2  -6   7        1.09        8.56     13.93 o 
  -1  -6   7      123.10      158.57     25.01 o 
   0  -6   7      348.80      365.95     17.28 o 
   1  -6   7      365.70      354.59     10.91 o 
   2  -6   7      341.20      336.03      6.67 o 
   3  -6   7        6.87        4.92      2.86 o 
   4  -6   7       42.60       34.18      7.01 o 
   5  -6   7       33.84       29.69      6.32 o 
   6  -6   7       40.26       28.22      9.61 o 
   7  -6   7        3.45        6.06      6.56 o 
 -12  -5   7        0.41       -0.38      8.11 o 
 -11  -5   7        0.17        2.55      8.57 o 
 -10  -5   7        2.43        9.17     10.87 o 
  -9  -5   7        1.26       11.95      5.52 o 
  -8  -5   7      242.90      242.57     24.18 o 
  -7  -5   7       14.39        3.95      9.41 o 
  -6  -5   7      153.77      128.13     18.55 o 
  -5  -5   7        3.73        3.06      1.46 o 
  -4  -5   7      327.24      322.75     13.43 o 
  -3  -5   7      331.57      342.31     23.69 o 
  -2  -5   7      126.83      138.27     24.77 o 
  -1  -5   7       30.86       44.90     19.24 o 
   0  -5   7       43.84       41.12      4.30 o 
   1  -5   7       31.32       35.31      4.18 o 
   2  -5   7        0.11        2.91      3.15 o 
   3  -5   7       11.19       10.80      5.21 o 
   4  -5   7        9.78       10.00      4.01 o 
   5  -5   7        3.92        6.61      3.30 o 
   6  -5   7      132.17      107.55     33.72 o 
   7  -5   7        0.67       12.50      4.83 o 
   8  -5   7        0.04       -1.46     10.47 o 
 -12  -4   7       11.01        7.55     10.83 o 
 -11  -4   7        7.51       -1.12      9.46 o 
 -10  -4   7       23.36       19.25     16.38 o 
  -9  -4   7      107.18      108.00     14.70 o 
  -8  -4   7      591.58      572.98     16.45 o 
  -7  -4   7      861.34      872.11     39.42 o 
  -6  -4   7      797.76      843.09     25.76 o 
  -5  -4   7       95.56       86.06      6.54 o 
  -4  -4   7      196.70      193.10     15.78 o 
  -3  -4   7        0.68        1.85      3.45 o 
  -2  -4   7      113.86      113.76     15.14 o 
  -1  -4   7       65.37       44.56     20.16 o 
   0  -4   7      130.42      140.12     18.45 o 
   1  -4   7       11.50        8.49      2.50 o 
   2  -4   7        7.43        5.06      2.39 o 
   3  -4   7      432.62      463.13     12.52 o 
   4  -4   7      262.94      235.12      7.51 o 
   5  -4   7      960.36      978.85     18.29 o 
   6  -4   7       66.17       51.12     12.75 o 
   7  -4   7      276.69      276.99     14.73 o 
   8  -4   7       34.60       28.75     17.88 o 
   9  -4   7        0.03       11.58     12.33 o 
 -11  -3   7      152.34      169.85     23.79 o 
 -10  -3   7        1.91        7.79      6.97 o 
  -9  -3   7        3.85       -0.93     11.27 o 
  -8  -3   7        0.13        8.08      5.31 o 
  -7  -3   7      588.36      549.31     20.37 o 
  -6  -3   7      900.58      938.41     32.85 o 
  -5  -3   7      342.55      298.92     39.04 o 
  -4  -3   7      715.86      798.87     10.84 o 
  -3  -3   7       76.80       80.23      7.44 o 
  -2  -3   7        4.37       -3.30     14.82 o 
  -1  -3   7      977.75     1056.33     39.44 o 
   0  -3   7      478.97      462.48     20.18 o 
   1  -3   7      247.02      242.42      8.99 o 
   2  -3   7       27.61       24.82      2.76 o 
   3  -3   7      190.98      182.68      7.09 o 
   4  -3   7      404.44      384.03     22.85 o 
   5  -3   7     2988.12     3497.97     64.55 o 
   6  -3   7      109.99       95.66      3.65 o 
   7  -3   7        0.07       -0.64      3.86 o 
   8  -3   7      216.19      231.34     39.15 o 
   9  -3   7        6.43        7.28      8.56 o 
 -11  -2   7       94.44       93.78     24.33 o 
 -10  -2   7        6.67       17.64      9.81 o 
  -9  -2   7       46.05       36.62     11.93 o 
  -8  -2   7       16.32       21.04      6.97 o 
  -7  -2   7      277.07      261.39     12.73 o 
  -6  -2   7       73.26       61.03     18.93 o 
  -5  -2   7      444.15      434.45     11.69 o 
  -4  -2   7     1159.86     1194.49     13.92 o 
  -3  -2   7       55.07       76.93      7.66 o 
  -2  -2   7       51.18       55.77      4.04 o 
  -1  -2   7     1069.89     1025.27     25.25 o 
   0  -2   7       57.87       54.66     24.41 o 
   1  -2   7      103.16      100.53      4.08 o 
   2  -2   7       41.32       44.77      4.04 o 
   3  -2   7      236.99      221.48      7.29 o 
   4  -2   7        0.54        2.01      1.78 o 
   5  -2   7      210.15      201.97      6.77 o 
   6  -2   7       15.80       16.56      9.20 o 
   7  -2   7      580.72      601.31     24.05 o 
   8  -2   7       36.53       13.65      9.03 o 
   9  -2   7        1.30       -5.83     10.53 o 
  10  -2   7       18.76       10.10      7.03 o 
 -11  -1   7        6.25       11.56      6.41 o 
 -10  -1   7        6.07        4.09      8.15 o 
  -9  -1   7      128.44      130.32     19.74 o 
  -8  -1   7       13.78        8.69      4.27 o 
  -7  -1   7      203.07      224.58     13.49 o 
  -6  -1   7       44.88       36.93      7.76 o 
  -5  -1   7      362.03      346.66     18.71 o 
  -4  -1   7      303.95      274.54     15.57 o 
  -3  -1   7       28.09       19.69      4.92 o 
  -2  -1   7       72.87       85.61      7.83 o 
  -1  -1   7      676.01      726.12      8.47 o 
   0  -1   7        3.44        2.26      1.47 o 
   1  -1   7       48.66       42.93      4.75 o 
   2  -1   7      395.17      388.97      8.73 o 
   3  -1   7      239.59      268.99     11.54 o 
   4  -1   7       69.74       66.90      5.63 o 
   5  -1   7       65.94       54.23      6.85 o 
   6  -1   7       99.16       93.54     22.42 o 
   7  -1   7        8.58       -4.46      9.67 o 
   8  -1   7      184.39      151.21     13.64 o 
   9  -1   7       18.84       23.14     10.08 o 
  10  -1   7        1.02        8.07      8.95 o 
  11  -1   7        2.64       -0.55      7.30 o 
 -11   0   7       74.17       65.80     15.87 o 
 -10   0   7       34.07       10.38     10.41 o 
  -9   0   7        0.49        0.32      5.54 o 
  -8   0   7        1.08       17.53     11.33 o 
  -7   0   7      632.29      688.92     34.14 o 
  -6   0   7      334.75      344.48     16.15 o 
  -5   0   7      745.06      736.62     18.61 o 
  -4   0   7        6.02        6.01      7.88 o 
  -3   0   7      413.96      426.20      7.92 o 
  -2   0   7     3367.92     3721.54     34.37 o 
  -1   0   7        0.30        1.93      2.42 o 
   0   0   7      273.28      284.49      9.15 o 
   1   0   7       44.91       49.15      5.42 o 
   2   0   7      675.83      812.61      8.82 o 
   3   0   7      450.35      481.94      6.97 o 
   4   0   7       47.60       38.48      3.40 o 
   5   0   7       57.37       56.63      8.46 o 
   6   0   7       71.07       81.99     28.90 o 
   7   0   7      508.68      514.57     20.13 o 
   8   0   7        0.39       -7.08      9.68 o 
   9   0   7       84.37       95.95     31.10 o 
  10   0   7       16.92       15.47      9.02 o 
  11   0   7       64.34       71.19     24.59 o 
 -10   1   7        9.58       10.55      9.07 o 
  -9   1   7       21.66        1.41      6.35 o 
  -8   1   7        4.42        7.71      4.69 o 
  -7   1   7      144.26      117.77     19.29 o 
  -6   1   7        3.31        0.38      8.81 o 
  -5   1   7      266.43      272.21     18.54 o 
  -4   1   7        5.51        5.43      4.64 o 
  -3   1   7       91.17      105.40     13.39 o 
  -2   1   7       80.28       73.18     13.75 o 
  -1   1   7      266.33      239.31     20.90 o 
   0   1   7     1849.79     2004.23     22.52 o 
   1   1   7      362.15      337.58      7.03 o 
   2   1   7      334.23      363.60      6.43 o 
   3   1   7     1433.51     1681.52     17.81 o 
   4   1   7      400.51      400.82      6.63 o 
   5   1   7      139.23      120.53      4.29 o 
   6   1   7       40.34       47.37     16.50 o 
   7   1   7       77.52       87.89     13.95 o 
   8   1   7       43.37       52.64     14.22 o 
   9   1   7       51.20       42.52     17.20 o 
  10   1   7        7.51       19.00      9.61 o 
  11   1   7        6.99       10.09     11.16 o 
 -10   2   7       64.94       46.93     24.13 o 
  -9   2   7       33.37       21.80     11.54 o 
  -8   2   7       29.78       19.08      8.90 o 
  -7   2   7      160.93      132.55     13.31 o 
  -6   2   7      401.29      394.32     22.88 o 
  -5   2   7      354.04      387.78     23.50 o 
  -4   2   7      377.36      368.40     13.49 o 
  -3   2   7      115.08      113.85     11.35 o 
  -2   2   7      278.05      332.99     18.15 o 
  -1   2   7      443.16      409.01     10.80 o 
   0   2   7      103.02       93.43      6.97 o 
   1   2   7      829.71      858.72     21.32 o 
   2   2   7        2.29        4.35      2.41 o 
   3   2   7       14.44        9.96      3.03 o 
   4   2   7        4.30        1.62      2.96 o 
   5   2   7      300.72      309.12      7.10 o 
   6   2   7      175.40      197.49     14.62 o 
   7   2   7      160.11      161.84     50.16 o 
   8   2   7       71.86       89.04     24.44 o 
   9   2   7        3.38        2.27     10.33 o 
  10   2   7       26.57       32.59     11.63 o 
  11   2   7       22.20       23.63     13.36 o 
  12   2   7        8.66       44.90     13.44 o 
  -9   3   7       94.61       90.83     26.69 o 
  -8   3   7       67.65       78.06     16.81 o 
  -7   3   7        2.11        0.07      8.04 o 
  -6   3   7       20.19       15.00      6.65 o 
  -5   3   7        3.45        2.79      6.09 o 
  -4   3   7      337.89      276.29     20.06 o 
  -3   3   7      192.29      246.04     23.58 o 
  -2   3   7      114.98      127.49     11.89 o 
  -1   3   7      587.53      644.92     19.08 o 
   0   3   7       32.15       27.83      7.87 o 
   1   3   7      307.02      342.33      8.84 o 
   2   3   7       94.75       70.82      8.56 o 
   3   3   7        7.30        6.27      2.85 o 
   4   3   7       51.61       55.48      7.52 o 
   5   3   7       29.74       20.68      4.73 o 
   6   3   7       67.04       59.22      5.39 o 
   7   3   7      180.24      184.46     16.35 o 
   8   3   7     1186.22     1326.11     32.09 o 
   9   3   7       28.19       26.47     16.79 o 
  10   3   7       26.08       41.88     12.67 o 
  11   3   7       81.46       82.41     38.67 o 
  12   3   7       29.38       15.46     11.10 o 
  -9   4   7        1.97        7.72      6.51 o 
  -8   4   7       22.74       26.09      9.60 o 
  -7   4   7       58.57       69.90     17.93 o 
  -6   4   7      169.43      186.95     19.59 o 
  -5   4   7       58.94       51.17     17.36 o 
  -4   4   7      598.52      647.35     21.58 o 
  -3   4   7      504.61      484.40     19.82 o 
  -2   4   7      115.26      133.18     29.14 o 
  -1   4   7       55.64       60.32      9.17 o 
   0   4   7      575.31      639.29     13.78 o 
   1   4   7     1402.46     1618.42     27.73 o 
   2   4   7      418.54      449.43     15.16 o 
   3   4   7      286.79      275.87     14.09 o 
   4   4   7      304.05      321.11     13.79 o 
   5   4   7      369.90      337.16      6.73 o 
   6   4   7      145.94      150.27      6.46 o 
   7   4   7      447.01      483.53     13.41 o 
   8   4   7       81.64       77.69     15.18 o 
   9   4   7      342.88      313.71     15.71 o 
  10   4   7        0.17        0.28     12.85 o 
  11   4   7       15.27       32.17     13.46 o 
  12   4   7        0.10      -13.60     13.60 o 
  -8   5   7        2.24       -3.91      9.51 o 
  -7   5   7      367.66      400.79     16.41 o 
  -6   5   7       17.16       10.59      6.41 o 
  -5   5   7      166.70      154.86     15.57 o 
  -4   5   7       14.28       13.81     10.12 o 
  -3   5   7       12.80       18.25      6.61 o 
  -2   5   7      352.87      372.53     22.01 o 
  -1   5   7      440.32      460.53     33.78 o 
   0   5   7      534.93      580.82     17.15 o 
   1   5   7      496.84      516.33     21.31 o 
   2   5   7       11.24       15.90      7.54 o 
   3   5   7       59.20       46.03      9.26 o 
   4   5   7      128.86      162.27     13.99 o 
   5   5   7      240.32      255.38      7.45 o 
   6   5   7      149.50      154.18      9.60 o 
   7   5   7      115.39      135.09     15.10 o 
   8   5   7      283.00      234.41      8.84 o 
   9   5   7       84.49       71.46     27.60 o 
  10   5   7        4.07       -9.05     13.42 o 
  11   5   7        4.35      -11.18     13.14 o 
  12   5   7       94.44       93.78     15.13 o 
  -8   6   7       10.52        3.98     10.15 o 
  -7   6   7       25.34       18.95     10.07 o 
  -6   6   7        0.03       -1.28      6.82 o 
  -5   6   7       62.91       41.93     12.82 o 
  -4   6   7       57.92       41.90     26.06 o 
  -3   6   7      206.36      206.57     14.83 o 
  -2   6   7      114.76      128.87     25.60 o 
  -1   6   7       20.40       10.62      9.95 o 
   0   6   7        0.15        5.53      6.36 o 
   1   6   7      216.67      235.76     21.48 o 
   2   6   7       21.10       27.72      9.04 o 
   3   6   7      443.25      446.83     13.94 o 
   4   6   7       10.67        8.20      6.58 o 
   5   6   7      136.62      120.59     10.86 o 
   6   6   7       44.65       43.10      7.07 o 
   7   6   7        3.31       10.18      2.81 o 
   8   6   7       52.00       52.63      5.16 o 
   9   6   7      255.61      264.89      7.98 o 
  10   6   7        0.13        6.97     13.35 o 
  11   6   7        3.23        4.18     14.32 o 
  12   6   7        1.18       29.01     15.29 o 
  13   6   7       19.71       17.96     13.03 o 
  -7   7   7       28.81       25.70      9.43 o 
  -6   7   7       88.12       48.76     14.74 o 
  -5   7   7        6.66       18.90      6.30 o 
  -4   7   7      358.67      388.38     26.91 o 
  -3   7   7       52.92       64.65     17.10 o 
  -2   7   7       47.13       29.37      8.42 o 
  -1   7   7        3.12        5.67      9.14 o 
   0   7   7      417.29      427.79     17.82 o 
   1   7   7       88.56       72.14     18.02 o 
   2   7   7      144.78      129.36     15.63 o 
   3   7   7        6.23       13.74      9.56 o 
   4   7   7      157.79      166.17     25.14 o 
   5   7   7      387.71      384.11     16.32 o 
   6   7   7      938.67      961.00     37.43 o 
   7   7   7      204.09      217.13     21.47 o 
   8   7   7        1.21       -0.53      4.66 o 
   9   7   7      216.13      208.37      8.77 o 
  10   7   7      171.24      170.17     56.03 o 
  11   7   7       19.70       18.79     15.16 o 
  12   7   7        0.60        6.45      9.10 o 
  13   7   7       24.25       50.45     19.40 o 
  -6   8   7       74.25       77.28     25.05 o 
  -5   8   7       52.49       54.34     18.90 o 
  -4   8   7      385.79      367.46     18.26 o 
  -3   8   7        0.47        2.05     10.33 o 
  -2   8   7      194.05      182.40     13.78 o 
  -1   8   7       14.75       20.15      9.13 o 
   0   8   7      496.48      530.86     18.29 o 
   1   8   7     1826.18     2011.48     46.28 o 
   2   8   7       25.26       11.49      7.74 o 
   3   8   7       62.53       54.39     11.35 o 
   4   8   7      166.25      170.71     12.36 o 
   5   8   7       75.99       86.78     17.47 o 
   6   8   7       40.22       41.07      8.72 o 
   7   8   7      332.50      300.12     16.54 o 
   8   8   7      409.42      428.12     13.28 o 
   9   8   7      292.69      322.87     12.76 o 
  10   8   7      103.89       99.25     11.34 o 
  11   8   7      295.24      327.57     23.46 o 
  12   8   7      135.60      129.05     60.98 o 
  -5   9   7       52.43       39.71     13.61 o 
  -4   9   7       11.84        7.45      9.95 o 
  -3   9   7      354.81      327.61     17.12 o 
  -2   9   7        1.06       -2.14      7.89 o 
  -1   9   7      732.63      759.30     27.39 o 
   0   9   7       90.33       94.79     16.61 o 
   1   9   7       51.17       22.11      9.28 o 
   2   9   7        4.43       11.57      7.96 o 
   3   9   7       10.20       -3.23      6.48 o 
   4   9   7        8.83        5.60     15.19 o 
   5   9   7      163.94      158.46     14.12 o 
   6   9   7       51.96       32.42     14.72 o 
   7   9   7      186.20      192.47     19.49 o 
   8   9   7       17.04       12.95      7.12 o 
   9   9   7       44.89       50.87     12.28 o 
  10   9   7        0.97       12.92      6.26 o 
  11   9   7      153.88      155.29     47.53 o 
  12   9   7      111.94      104.05     46.67 o 
  -4  10   7        0.00        4.11      4.22 o 
  -3  10   7       35.33       33.82     24.17 o 
  -2  10   7       11.16       10.69      8.21 o 
  -1  10   7      138.85      159.22     20.61 o 
   0  10   7      157.42      167.35     14.41 o 
   1  10   7      519.77      526.99     16.93 o 
   2  10   7      753.08      819.26     51.78 o 
   3  10   7      565.92      571.54     21.47 o 
   4  10   7       17.53       20.48      5.74 o 
   5  10   7      245.31      272.14     15.92 o 
   6  10   7      218.68      233.11     23.72 o 
   7  10   7       97.12       85.19     17.22 o 
   8  10   7      254.97      229.67     16.81 o 
   9  10   7       71.27       45.10     12.65 o 
  10  10   7       98.89       74.26     25.03 o 
  11  10   7       19.87       13.92     16.28 o 
  12  10   7       11.74       16.51     15.28 o 
  -3  11   7        6.53       15.77      8.24 o 
  -2  11   7        0.01       -6.17      9.51 o 
  -1  11   7      118.80      105.16     29.09 o 
   0  11   7       12.16        0.71      9.77 o 
   1  11   7      108.29      120.20     15.57 o 
   2  11   7     1014.65     1093.69     21.74 o 
   3  11   7        0.08        0.98      6.32 o 
   4  11   7       11.51       17.63      6.74 o 
   5  11   7      140.87      134.63     13.01 o 
   6  11   7      463.90      460.49     16.11 o 
   7  11   7       12.36       23.08      7.66 o 
   8  11   7       17.44       10.65      5.36 o 
   9  11   7       18.65        8.62      6.12 o 
  10  11   7        8.77        3.30      4.44 o 
  11  11   7        0.12       -1.32      5.46 o 
  12  11   7       17.63       19.02     11.11 o 
  -2  12   7        4.86        9.66     11.17 o 
  -1  12   7      104.80       86.80     27.65 o 
   0  12   7       77.30       53.98     21.81 o 
   1  12   7       54.96       18.59     12.27 o 
   2  12   7        7.11        1.00      9.83 o 
   3  12   7        6.27        7.75      7.21 o 
   4  12   7        2.29       10.59     13.56 o 
   5  12   7        6.96       15.54     10.33 o 
   6  12   7       27.02       16.81      8.66 o 
   7  12   7       31.56       33.02     16.76 o 
   8  12   7       96.76       63.87     21.33 o 
   9  12   7        0.15       -0.36      9.76 o 
  10  12   7        0.41        1.73      7.69 o 
  11  12   7        3.32       10.79      6.43 o 
   0  13   7       15.97       10.67      5.70 o 
   1  13   7        1.87       -6.45     11.03 o 
   2  13   7        0.39        0.34     11.69 o 
   3  13   7       71.92       79.50     20.28 o 
   4  13   7       11.89        3.02      8.03 o 
   5  13   7       53.21       29.54     13.24 o 
   6  13   7        7.86        9.18     10.37 o 
   7  13   7        5.95       -1.96      9.70 o 
   8  13   7        0.44        5.19     14.06 o 
   9  13   7        3.72        2.06      6.59 o 
  10  13   7        2.76        8.03      4.62 o 
   2  14   7        0.57        9.26     11.83 o 
   3  14   7       40.04       21.75      9.12 o 
   4  14   7       17.35       15.38      9.33 o 
   5  14   7        0.84       10.58      6.43 o 
   6  14   7        5.45        1.72      9.46 o 
   7  14   7        0.09       18.27      9.70 o 
   8  14   7       11.91       16.96     12.96 o 
   9  14   7       11.15       12.99      7.56 o 
  -7 -12   8       10.69       14.26     14.54 o 
  -6 -12   8        5.83       18.78     18.56 o 
  -5 -12   8       10.21        0.50     16.55 o 
  -4 -12   8       32.58       46.10     18.14 o 
  -3 -12   8      213.57      206.44     35.82 o 
  -2 -12   8       28.88       14.87      8.94 o 
  -9 -11   8        7.22        6.17     15.94 o 
  -8 -11   8        2.85        8.15      9.06 o 
  -7 -11   8       84.06       89.29     16.55 o 
  -6 -11   8      187.82      216.60     34.65 o 
  -5 -11   8       75.49       60.57     30.28 o 
  -4 -11   8       13.34        7.85      9.97 o 
  -3 -11   8        3.27       -1.86     17.23 o 
  -2 -11   8       88.43       83.21     28.38 o 
  -1 -11   8        8.72       11.68      6.29 o 
   0 -11   8      289.27      337.13     21.75 o 
   1 -11   8        0.02       -1.78      5.69 o 
 -10 -10   8        3.08        0.76     14.53 o 
  -9 -10   8       75.29       96.70     25.47 o 
  -8 -10   8        3.15       20.93     21.59 o 
  -7 -10   8       44.64       29.11     16.38 o 
  -6 -10   8        0.61       -0.09     16.73 o 
  -5 -10   8       12.15       14.50     16.73 o 
  -4 -10   8      200.02      281.32     25.87 o 
  -3 -10   8      133.85      132.28     14.29 o 
  -2 -10   8        7.80       -4.16     13.49 o 
  -1 -10   8      299.97      371.86     59.17 o 
   0 -10   8        1.26        5.05      5.13 o 
   1 -10   8        7.96        2.35      6.29 o 
   2 -10   8       56.86       36.12     16.73 o 
 -10  -9   8        7.43       26.70     17.46 o 
  -9  -9   8        0.00        1.03     20.98 o 
  -8  -9   8       36.89       32.80     20.84 o 
  -7  -9   8        0.65        9.29     18.28 o 
  -6  -9   8       52.86       38.60     23.38 o 
  -5  -9   8       19.54        6.68     11.99 o 
  -4  -9   8       48.25       39.86     24.36 o 
  -3  -9   8      125.00      124.26     45.71 o 
  -2  -9   8       19.15       24.98     10.86 o 
  -1  -9   8        5.19       18.25     15.29 o 
   0  -9   8      272.76      303.98     43.26 o 
   1  -9   8       15.21       -0.02      9.38 o 
   2  -9   8       19.76        9.63      9.20 o 
   3  -9   8       14.77        1.56      7.15 o 
 -11  -8   8       11.10       17.18     16.08 o 
 -10  -8   8       96.39       72.36     18.12 o 
  -9  -8   8       40.72       34.31     17.07 o 
  -8  -8   8       24.26       17.59     19.09 o 
  -7  -8   8       65.13       90.33     34.21 o 
  -6  -8   8       11.07       42.94     23.60 o 
  -5  -8   8      115.08      113.14     17.45 o 
  -4  -8   8       14.52       -5.93     17.14 o 
  -3  -8   8        7.59      -14.18     14.18 o 
  -2  -8   8      103.11      123.52     19.15 o 
  -1  -8   8        1.86       14.83      4.97 o 
   0  -8   8       90.31      102.91     32.98 o 
   1  -8   8      164.50      135.68     48.31 o 
   2  -8   8       99.82       80.78     30.45 o 
   3  -8   8       18.38       11.36      7.36 o 
 -11  -7   8       47.64       33.60      9.42 o 
 -10  -7   8       26.56       34.65     11.68 o 
  -9  -7   8       38.17       26.22     13.58 o 
  -8  -7   8       20.78        9.41      5.69 o 
  -7  -7   8      232.83      212.82     13.63 o 
  -6  -7   8       30.54       26.53      8.84 o 
  -5  -7   8       39.10       39.09     17.11 o 
  -4  -7   8       84.99       64.72      9.23 o 
  -3  -7   8        0.44        8.50     14.79 o 
  -2  -7   8       25.11       47.09     20.18 o 
  -1  -7   8      143.14      170.85     15.13 o 
   0  -7   8        4.60        0.01      5.41 o 
   1  -7   8       69.56       66.81      8.20 o 
   2  -7   8       35.58       30.97     10.88 o 
   3  -7   8       44.48       33.99      7.37 o 
   4  -7   8       63.35       43.91     10.63 o 
   5  -7   8       24.54       35.99     12.55 o 
 -11  -6   8       17.46       11.17      6.98 o 
 -10  -6   8       10.32        8.75      9.41 o 
  -9  -6   8        0.19        6.12      5.09 o 
  -8  -6   8       15.99       14.31      7.95 o 
  -7  -6   8      100.41       90.50     15.23 o 
  -6  -6   8       71.20       56.90     22.91 o 
  -5  -6   8        6.42       12.97     13.22 o 
  -4  -6   8      200.28      198.84     21.75 o 
  -3  -6   8        0.04      -13.21     15.47 o 
  -2  -6   8      114.42      126.81     19.99 o 
  -1  -6   8     1041.63     1133.99     41.11 o 
   0  -6   8       20.71       19.23     13.62 o 
   1  -6   8       21.07        7.94      5.44 o 
   2  -6   8       83.56       73.31     13.92 o 
   3  -6   8       16.37       12.30      4.76 o 
   4  -6   8       57.01       43.12     12.69 o 
   5  -6   8        0.18        7.87      6.26 o 
   6  -6   8      145.95       83.22     36.85 o 
   7  -6   8       29.20       18.55     11.51 o 
 -11  -5   8        0.07        8.55     10.12 o 
 -10  -5   8        3.17       10.45      5.51 o 
  -9  -5   8       33.48       40.38     10.78 o 
  -8  -5   8       11.17        6.36      5.72 o 
  -7  -5   8       11.27       12.75      6.05 o 
  -6  -5   8      356.23      363.21      9.68 o 
  -5  -5   8      795.37      827.91     16.37 o 
  -4  -5   8       44.89       37.03      4.71 o 
  -3  -5   8       25.22       10.22     14.79 o 
  -2  -5   8      490.66      547.65     30.10 o 
  -1  -5   8       68.51       85.69     16.48 o 
   0  -5   8      867.01      967.46     38.77 o 
   1  -5   8        0.53        2.89      1.46 o 
   2  -5   8      115.88      101.76      5.50 o 
   3  -5   8       44.29       43.90      9.93 o 
   4  -5   8      182.86      158.54     11.02 o 
   5  -5   8        5.64        5.46      4.42 o 
   6  -5   8      111.82       60.61     23.51 o 
   7  -5   8      414.76      505.76     28.32 o 
   8  -5   8       17.82       17.32     14.71 o 
 -11  -4   8        0.78        4.13      6.27 o 
 -10  -4   8       46.38       39.82     11.53 o 
  -9  -4   8       25.38       10.27     16.32 o 
  -8  -4   8      109.55       91.23     21.71 o 
  -7  -4   8      280.79      281.96     22.96 o 
  -6  -4   8       23.93       28.74      4.98 o 
  -5  -4   8     2321.83     2570.36     44.97 o 
  -4  -4   8       46.29       39.09      4.86 o 
  -3  -4   8       14.85       15.59     15.84 o 
  -2  -4   8        0.09       -5.95     15.85 o 
  -1  -4   8       78.86       76.62     19.56 o 
   0  -4   8        2.93       10.90     12.39 o 
   1  -4   8      372.57      389.57      5.60 o 
   2  -4   8       33.74       26.89      4.56 o 
   3  -4   8       27.16       29.92      4.69 o 
   4  -4   8      552.22      577.43     10.68 o 
   5  -4   8      255.38      254.09      7.55 o 
   6  -4   8       29.42       22.24      8.13 o 
   7  -4   8      312.68      403.20     16.02 o 
   8  -4   8        0.65       -1.03      8.97 o 
 -11  -3   8       63.19       44.93     20.35 o 
 -10  -3   8       86.66       72.17     23.88 o 
  -9  -3   8        3.76        8.09     11.27 o 
  -8  -3   8      224.46      199.99     26.29 o 
  -7  -3   8       15.08        7.57      8.72 o 
  -6  -3   8     1998.34     2225.94     57.78 o 
  -5  -3   8        4.52        2.21      3.03 o 
  -4  -3   8       31.93       31.38      5.88 o 
  -3  -3   8      290.63      279.04      3.45 o 
  -2  -3   8      141.94      157.97     65.23 o 
  -1  -3   8      152.08       96.50     15.21 o 
   0  -3   8      178.86      201.59     19.00 o 
   1  -3   8        6.10       -8.66      9.71 o 
   2  -3   8      288.46      286.37      7.26 o 
   3  -3   8        4.76        2.24      1.57 o 
   4  -3   8       23.69       18.47      3.03 o 
   5  -3   8     1822.15     1983.03     99.60 o 
   6  -3   8      214.93      209.37     17.92 o 
   7  -3   8      179.12      200.16     24.42 o 
   8  -3   8       46.11       40.33     13.08 o 
   9  -3   8       13.48       12.57      8.34 o 
 -11  -2   8       44.11       20.34      9.82 o 
 -10  -2   8        1.90        6.41      4.84 o 
  -9  -2   8       59.68       38.16     14.00 o 
  -8  -2   8      741.15      823.29     64.14 o 
  -7  -2   8        4.07        8.59      7.25 o 
  -6  -2   8       17.26       16.94      6.40 o 
  -5  -2   8      530.51      577.28     18.32 o 
  -4  -2   8      781.86      813.58     12.55 o 
  -3  -2   8      176.42      180.25      6.30 o 
  -2  -2   8        0.11       -1.14      1.35 o 
  -1  -2   8      113.22       77.73     15.13 o 
   0  -2   8       10.30        5.59      7.01 o 
   1  -2   8       22.34       21.59      3.53 o 
   2  -2   8       40.55       34.26      3.76 o 
   3  -2   8       20.06       12.08      2.39 o 
   4  -2   8        3.30        3.14      1.82 o 
   5  -2   8      144.41      129.13      7.33 o 
   6  -2   8        7.22        4.29      5.61 o 
   7  -2   8      176.17      164.81     23.20 o 
   8  -2   8        0.17       11.48      5.76 o 
   9  -2   8        0.81       -4.25      9.96 o 
  10  -2   8       22.70       23.41     11.50 o 
 -11  -1   8        4.35        2.90      7.92 o 
 -10  -1   8      156.18      183.87     17.89 o 
  -9  -1   8       16.09       13.72      8.17 o 
  -8  -1   8       10.61       13.61      9.10 o 
  -7  -1   8       13.33        9.40      3.11 o 
  -6  -1   8      113.54      121.68     37.08 o 
  -5  -1   8      428.47      390.17     16.00 o 
  -4  -1   8       39.78       47.86      8.22 o 
  -3  -1   8        8.21       13.91      3.84 o 
  -2  -1   8     1026.22     1137.35     14.63 o 
  -1  -1   8        8.82        2.79      2.83 o 
   0  -1   8       30.42       22.95      4.01 o 
   1  -1   8       26.23       25.32      5.49 o 
   2  -1   8      187.10      187.93      6.35 o 
   3  -1   8        6.38        4.06      1.72 o 
   4  -1   8      115.10      122.98      5.99 o 
   5  -1   8      321.74      318.13     13.85 o 
   6  -1   8      116.06      120.98     36.38 o 
   7  -1   8       63.08       61.76     13.61 o 
   8  -1   8      150.68      180.33     17.36 o 
   9  -1   8        3.55       -2.69      9.96 o 
  10  -1   8       84.91       60.18     28.85 o 
 -10   0   8       24.89       11.20      6.86 o 
  -9   0   8       48.84       70.00     15.79 o 
  -8   0   8       79.50       68.09      9.92 o 
  -7   0   8      399.54      437.75     20.59 o 
  -6   0   8        0.01       -1.54      6.39 o 
  -5   0   8       35.59       28.35      8.68 o 
  -4   0   8       22.56       15.77      9.50 o 
  -3   0   8        2.65        1.92      3.03 o 
  -2   0   8      536.83      582.44     14.28 o 
  -1   0   8      174.17      143.49      9.60 o 
   0   0   8     1178.51     1242.38     21.28 o 
   1   0   8      306.67      327.44      8.52 o 
   2   0   8       13.96        7.01      2.37 o 
   3   0   8        8.87        6.19      1.80 o 
   4   0   8        0.79        2.09      1.82 o 
   5   0   8       50.53       38.61      4.55 o 
   6   0   8       22.04       16.80      6.94 o 
   7   0   8       45.50       23.44      9.58 o 
   8   0   8      411.01      467.69     21.32 o 
   9   0   8        8.07       12.88      9.09 o 
  10   0   8        8.24        6.08      4.92 o 
  11   0   8       32.94       13.77     11.75 o 
 -10   1   8        0.65        8.11      3.99 o 
  -9   1   8      279.39      335.43     19.80 o 
  -8   1   8       48.83       27.69     11.54 o 
  -7   1   8      204.24      199.88     17.45 o 
  -6   1   8       44.60       29.03     10.61 o 
  -5   1   8        1.91        5.74      9.29 o 
  -4   1   8       69.55       60.90     15.74 o 
  -3   1   8      133.30      152.98     28.39 o 
  -2   1   8       81.96       70.64      7.58 o 
  -1   1   8       29.03       27.58      6.59 o 
   0   1   8      334.96      308.72      7.70 o 
   1   1   8      119.50      140.89      8.86 o 
   2   1   8      153.18      130.98     11.11 o 
   3   1   8       94.22       89.82      6.05 o 
   4   1   8      144.01      161.64     10.09 o 
   5   1   8      246.67      222.34      6.62 o 
   6   1   8       33.21       27.47      8.83 o 
   7   1   8      242.82      232.49     15.52 o 
   8   1   8        0.39        0.35      7.61 o 
   9   1   8       22.17       30.30     13.93 o 
  10   1   8        3.30        2.20     10.83 o 
  11   1   8      100.27      123.21     17.04 o 
  -9   2   8       24.88       29.20     10.94 o 
  -8   2   8       98.58      142.85     20.48 o 
  -7   2   8      102.31      122.31     20.17 o 
  -6   2   8      632.01      640.36     18.71 o 
  -5   2   8      235.85      242.71     12.05 o 
  -4   2   8        9.89       13.70     10.31 o 
  -3   2   8      532.71      542.02     14.00 o 
  -2   2   8      114.72      108.64     11.50 o 
  -1   2   8        7.74        4.30      3.80 o 
   0   2   8      107.94      114.08      9.82 o 
   1   2   8     1226.86     1379.26     16.41 o 
   2   2   8       55.32       45.87      7.15 o 
   3   2   8       56.77       65.93      4.45 o 
   4   2   8       21.61       20.90      3.78 o 
   5   2   8      100.85       89.55      5.91 o 
   6   2   8       18.08       15.14      4.26 o 
   7   2   8      251.91      289.71     16.52 o 
   8   2   8       11.00        3.94      9.99 o 
   9   2   8        7.05       -7.23     10.29 o 
  10   2   8       14.72        9.38     10.84 o 
  11   2   8        0.03       10.49      9.54 o 
  -9   3   8        5.04        8.36      7.74 o 
  -8   3   8        7.25        8.65      8.25 o 
  -7   3   8       18.26       23.09      9.52 o 
  -6   3   8      786.33      730.37     26.28 o 
  -5   3   8      259.14      209.18     10.53 o 
  -4   3   8       29.82       33.16     10.82 o 
  -3   3   8      837.49      871.00     24.96 o 
  -2   3   8      262.84      300.87     15.67 o 
  -1   3   8      203.33      219.45     12.80 o 
   0   3   8        2.67        3.00     12.22 o 
   1   3   8        0.52       -1.58      5.28 o 
   2   3   8      426.29      403.76     19.25 o 
   3   3   8       57.46       57.41     14.67 o 
   4   3   8     1361.76     1510.38     18.17 o 
   5   3   8      191.83      210.18      6.14 o 
   6   3   8       28.45       16.00      3.76 o 
   7   3   8        0.02       23.44     10.12 o 
   8   3   8       23.53       17.57     10.29 o 
   9   3   8        5.66       16.12     10.44 o 
  10   3   8        5.64       -2.39     10.74 o 
  11   3   8        1.59        0.45     12.86 o 
  12   3   8        0.62        5.51      8.66 o 
  -8   4   8        6.37       16.51      7.82 o 
  -7   4   8       48.93       36.82     10.95 o 
  -6   4   8       74.64       68.97     18.94 o 
  -5   4   8      642.34      633.48     17.25 o 
  -4   4   8      158.18      135.62     13.33 o 
  -3   4   8        0.02       -3.44      8.51 o 
  -2   4   8      235.24      250.69     17.75 o 
  -1   4   8       16.31       27.05     10.28 o 
   0   4   8      396.72      431.24     13.89 o 
   1   4   8       65.01       56.18      9.51 o 
   2   4   8      464.36      508.83     18.60 o 
   3   4   8       43.59       44.04     13.51 o 
   4   4   8       71.00       78.76     12.02 o 
   5   4   8       27.64       23.31      4.80 o 
   6   4   8      119.97      118.56      6.99 o 
   7   4   8        7.27        9.53      2.82 o 
   8   4   8       59.47       60.12     14.81 o 
   9   4   8       27.23       37.55     14.66 o 
  10   4   8        1.66       -8.23     10.95 o 
  11   4   8        0.32       20.91     13.12 o 
  12   4   8       15.30       11.08     12.22 o 
  -8   5   8        0.87       12.07      7.57 o 
  -7   5   8       64.26       51.37     15.08 o 
  -6   5   8       54.64       61.01     11.16 o 
  -5   5   8      338.71      332.37     15.84 o 
  -4   5   8      123.08       89.68     18.66 o 
  -3   5   8      265.53      240.03     13.20 o 
  -2   5   8       22.27       12.28      6.42 o 
  -1   5   8        9.78        9.16      9.26 o 
   0   5   8       89.45      101.08     22.42 o 
   1   5   8        0.00       -3.34      5.57 o 
   2   5   8       73.62       67.95     17.06 o 
   3   5   8      245.72      266.74     14.25 o 
   4   5   8      725.64      775.53     25.32 o 
   5   5   8       63.90       49.51     10.62 o 
   6   5   8       39.53       39.59      7.99 o 
   7   5   8       44.91       47.47     11.57 o 
   8   5   8      116.77      102.31     16.14 o 
   9   5   8       23.00       18.67     13.83 o 
  10   5   8       21.63       41.30     18.06 o 
  11   5   8        2.31        7.92     12.62 o 
  12   5   8       22.68       -1.13     13.41 o 
  -7   6   8        2.10       -1.17      7.63 o 
  -6   6   8      132.99      111.60     43.04 o 
  -5   6   8      176.59      191.95     42.32 o 
  -4   6   8      164.12      160.47     27.82 o 
  -3   6   8       23.86       18.75      8.00 o 
  -2   6   8     1050.35     1085.09     71.90 o 
  -1   6   8      754.11      712.70     26.18 o 
   0   6   8      196.96      209.85     11.45 o 
   1   6   8       24.87       40.43     12.93 o 
   2   6   8       39.00       31.25     11.62 o 
   3   6   8       22.30       22.56      9.98 o 
   4   6   8       49.67       54.00     16.69 o 
   5   6   8       41.84       46.34      9.99 o 
   6   6   8       32.92       26.04      7.84 o 
   7   6   8       26.99       25.69      7.37 o 
   8   6   8       97.19      111.12     10.66 o 
   9   6   8      148.11      116.88     38.53 o 
  10   6   8       41.84       36.38     13.69 o 
  11   6   8      121.76       93.61     37.78 o 
  12   6   8       19.53       23.37     19.42 o 
  -6   7   8       29.79       18.27     11.28 o 
  -5   7   8       14.09        4.80      6.78 o 
  -4   7   8        0.22        1.51      9.38 o 
  -3   7   8       74.68       89.70     25.24 o 
  -2   7   8       83.57       69.01     13.62 o 
  -1   7   8        7.15        3.18     10.06 o 
   0   7   8      872.98      953.52     30.25 o 
   1   7   8      325.39      308.13     13.71 o 
   2   7   8        1.08       -3.50      8.41 o 
   3   7   8        1.59       -0.65      8.38 o 
   4   7   8       23.99       23.82      8.77 o 
   5   7   8       30.48       28.91     10.06 o 
   6   7   8       12.48       11.22      5.55 o 
   7   7   8      176.07      146.14     10.47 o 
   8   7   8       96.08       68.00     18.91 o 
   9   7   8       18.57       22.41      5.64 o 
  10   7   8       31.84       10.14     10.46 o 
  11   7   8      144.57      112.88     47.35 o 
  12   7   8       55.83       43.45     27.07 o 
  -6   8   8       48.54       37.35     16.00 o 
  -5   8   8       74.00       62.09     19.41 o 
  -4   8   8       22.49       13.52      8.67 o 
  -3   8   8       39.60       20.33     11.87 o 
  -2   8   8      495.47      528.90     19.56 o 
  -1   8   8       11.83        5.23      7.98 o 
   0   8   8      112.53      122.68     13.46 o 
   1   8   8      326.60      328.86     21.51 o 
   2   8   8      123.27      110.25     30.34 o 
   3   8   8      104.14      122.21     12.27 o 
   4   8   8      453.98      451.74     27.51 o 
   5   8   8       29.87       23.66      8.07 o 
   6   8   8      721.45      699.04     28.12 o 
   7   8   8       34.43       54.98     14.93 o 
   8   8   8      618.42      643.82     17.70 o 
   9   8   8        1.39       -1.95      5.14 o 
  10   8   8        4.48       -8.92     14.51 o 
  11   8   8       53.54       50.73     24.93 o 
  12   8   8        0.10        6.77     10.08 o 
  -5   9   8        1.23       -1.31     10.27 o 
  -4   9   8       19.59       16.17      7.26 o 
  -3   9   8       65.38       66.29     13.56 o 
  -2   9   8       18.37        7.56      5.97 o 
  -1   9   8        0.07      -10.44     10.44 o 
   0   9   8      330.49      342.86     19.75 o 
   1   9   8        1.93       -2.63      6.65 o 
   2   9   8      120.92       79.57     25.96 o 
   3   9   8        8.81       10.42      8.98 o 
   4   9   8      390.99      391.36     32.53 o 
   5   9   8      132.52      117.56     14.75 o 
   6   9   8       15.00        6.41      9.87 o 
   7   9   8      222.47      221.05     14.06 o 
   8   9   8       68.60       50.81     14.66 o 
   9   9   8        0.09        2.44      5.64 o 
  10   9   8      107.81       87.94     48.11 o 
  11   9   8       17.14        9.83     10.15 o 
  12   9   8       15.57        2.54     12.16 o 
  -4  10   8       50.17       28.56     12.42 o 
  -3  10   8        0.41        2.43      7.97 o 
  -2  10   8      116.90      113.40     12.99 o 
  -1  10   8       31.54       37.10     13.59 o 
   0  10   8       40.78       72.16     18.38 o 
   1  10   8        5.35        6.66      7.09 o 
   2  10   8      265.85      271.84     29.37 o 
   3  10   8        7.34       14.42      9.22 o 
   4  10   8      237.31      203.54     15.27 o 
   5  10   8      375.18      350.93     30.66 o 
   6  10   8        0.00        7.78      6.41 o 
   7  10   8       96.48       85.13     20.36 o 
   8  10   8        0.05       -5.12      6.82 o 
   9  10   8      101.62      115.95     11.41 o 
  10  10   8        1.62        9.84      6.32 o 
  11  10   8       24.29       23.01     14.98 o 
  12  10   8        0.08       -9.73     13.43 o 
  -2  11   8        0.04        1.92      8.98 o 
  -1  11   8       10.82       13.04      8.53 o 
   0  11   8        5.06        9.01     10.65 o 
   1  11   8       89.17      133.96     40.02 o 
   2  11   8        2.38       10.95      6.88 o 
   3  11   8        4.02        8.69      5.39 o 
   4  11   8        0.34       11.27     10.97 o 
   5  11   8       96.00       87.88     22.62 o 
   6  11   8       20.21       15.16      7.13 o 
   7  11   8       18.34       23.17     16.77 o 
   8  11   8      226.34      253.71     36.99 o 
   9  11   8        5.86        5.32      4.55 o 
  10  11   8       24.66       14.10      6.85 o 
  11  11   8        2.94        6.73      8.68 o 
  -1  12   8        0.28        8.83      6.71 o 
   0  12   8       18.78       10.24     10.30 o 
   1  12   8       35.68       23.29      8.06 o 
   2  12   8      130.69      133.58     12.98 o 
   3  12   8        8.50        8.01     13.57 o 
   4  12   8      127.52      108.98     14.04 o 
   5  12   8        2.72        3.82      5.06 o 
   6  12   8       41.33       34.97     12.43 o 
   7  12   8        7.20       11.00      9.93 o 
   8  12   8       10.57        7.54      5.30 o 
   9  12   8        7.12       18.52      7.92 o 
  10  12   8        0.32        9.79      7.04 o 
   1  13   8       22.41       19.54      8.85 o 
   2  13   8        3.14        6.34      8.91 o 
   3  13   8       30.83       37.31     21.62 o 
   4  13   8       17.89       12.26     10.15 o 
   5  13   8       20.00       19.29     10.72 o 
   6  13   8       44.37       26.16      9.51 o 
   7  13   8       51.27       83.33     13.14 o 
   8  13   8        5.31        7.57     11.41 o 
   9  13   8       61.44       70.58     25.64 o 
   4  14   8        0.00       14.58      9.98 o 
   5  14   8        7.39        9.21      5.96 o 
   6  14   8        1.58        0.11     11.21 o 
   7  14   8        3.42       10.44     17.59 o 
  -7 -11   9        0.16       -8.22     15.94 o 
  -6 -11   9        0.05        6.21     20.42 o 
  -5 -11   9      283.80      316.62     28.67 o 
  -4 -11   9       10.04       18.17     19.16 o 
  -3 -11   9      282.53      295.30     23.88 o 
  -2 -11   9       25.12       27.66     15.43 o 
  -1 -11   9       13.12        7.09     14.59 o 
  -8 -10   9       38.74       53.84     17.78 o 
  -7 -10   9        5.46       12.20     15.55 o 
  -6 -10   9        7.91       18.60     16.84 o 
  -5 -10   9      154.89      119.82     41.33 o 
  -4 -10   9        0.61       15.80     13.78 o 
  -3 -10   9       16.69       21.97     10.35 o 
  -2 -10   9        0.32       16.82     15.64 o 
  -1 -10   9       87.33       82.97     33.01 o 
   0 -10   9        5.13        7.94      7.70 o 
   1 -10   9       64.10       52.20     21.85 o 
  -9  -9   9       59.11       82.13     24.26 o 
  -8  -9   9        7.16       19.14     24.40 o 
  -7  -9   9       54.60       55.46     18.12 o 
  -6  -9   9       43.00       28.20     18.05 o 
  -5  -9   9      319.37      384.97     26.54 o 
  -4  -9   9        0.54        7.05     16.57 o 
  -3  -9   9       50.53       84.94     17.35 o 
  -2  -9   9       51.25       41.09     17.15 o 
  -1  -9   9       11.08       13.56     16.09 o 
   0  -9   9      224.29      213.65     57.49 o 
   1  -9   9        3.33       -2.99      9.53 o 
   2  -9   9       23.14       19.21     11.73 o 
 -10  -8   9       70.55       82.63     22.32 o 
  -9  -8   9       16.52       11.39     19.75 o 
  -8  -8   9        1.07        5.44     20.95 o 
  -7  -8   9        1.72       26.59     17.70 o 
  -6  -8   9       12.32       12.54      8.57 o 
  -5  -8   9       88.47       76.10     17.78 o 
  -4  -8   9       75.81       83.32     25.48 o 
  -3  -8   9       43.93       40.10     16.62 o 
  -2  -8   9       83.18       79.29     35.11 o 
  -1  -8   9      143.48      165.36     16.72 o 
   0  -8   9      343.04      374.54     35.85 o 
   1  -8   9      219.61      242.42     27.95 o 
   2  -8   9        4.44        1.68      3.60 o 
   3  -8   9       18.91       13.70     11.68 o 
 -10  -7   9       21.03       21.56     23.76 o 
  -9  -7   9       17.81        2.64     18.72 o 
  -8  -7   9        3.15       24.10     20.36 o 
  -7  -7   9       51.41       77.77     25.76 o 
  -6  -7   9      309.86      370.83     28.49 o 
  -5  -7   9      488.77      565.12     30.18 o 
  -4  -7   9       58.35       37.03     17.24 o 
  -3  -7   9        2.02       18.79     14.96 o 
  -2  -7   9        0.78        6.61     11.43 o 
  -1  -7   9       66.19       55.58     10.48 o 
   0  -7   9       71.00       62.11     18.25 o 
   1  -7   9       90.45       71.99     11.03 o 
   2  -7   9       94.53       86.50     23.79 o 
   3  -7   9        5.50        1.70      5.65 o 
 -10  -6   9        6.90       19.44     18.68 o 
  -9  -6   9        2.93       23.85     27.57 o 
  -8  -6   9       15.83       25.90     18.91 o 
  -7  -6   9      604.60      630.63     30.65 o 
  -6  -6   9       66.75       70.35     20.31 o 
  -5  -6   9        1.07        6.97     15.48 o 
  -4  -6   9      313.38      377.66     23.93 o 
  -3  -6   9       55.33       49.23     17.49 o 
  -2  -6   9       57.61       37.41     13.37 o 
  -1  -6   9       17.43       15.52     10.44 o 
   0  -6   9       24.35       25.37      5.85 o 
   1  -6   9      112.66      112.78     29.89 o 
   2  -6   9       36.72       32.82     16.82 o 
   3  -6   9       10.48        2.57      4.08 o 
   4  -6   9       12.98        9.40      4.53 o 
 -10  -5   9        1.80        2.11      6.66 o 
  -9  -5   9       16.54        9.58      6.86 o 
  -8  -5   9        0.19        3.76      5.62 o 
  -7  -5   9      204.18      195.30     18.01 o 
  -6  -5   9      252.73      264.50     30.71 o 
  -5  -5   9      249.07      255.80     23.26 o 
  -4  -5   9      160.36      186.09     23.28 o 
  -3  -5   9       25.90       39.52     12.27 o 
  -2  -5   9      229.78      220.27     21.01 o 
  -1  -5   9        4.06       12.79     16.86 o 
   0  -5   9      120.20      151.51     15.74 o 
   1  -5   9       22.10       22.60     10.02 o 
   2  -5   9       36.26       27.68      3.99 o 
   3  -5   9       58.77       51.63     12.23 o 
   4  -5   9       27.04       17.61      5.91 o 
   5  -5   9        0.53        4.39      3.86 o 
   6  -5   9      198.59      163.23     15.77 o 
   7  -5   9      145.20      139.41     23.08 o 
 -10  -4   9       23.33       17.62      9.67 o 
  -9  -4   9        2.76        4.78      6.08 o 
  -8  -4   9       25.55       14.49      6.07 o 
  -7  -4   9      415.79      423.73     33.64 o 
  -6  -4   9     1609.12     1670.38     20.05 o 
  -5  -4   9      248.46      246.61     15.05 o 
  -4  -4   9      110.00      103.90      5.22 o 
  -3  -4   9        0.01       16.77     15.10 o 
  -2  -4   9      297.99      344.88     24.67 o 
  -1  -4   9        9.64      -13.07     13.07 o 
   0  -4   9      226.48      230.37     18.24 o 
   1  -4   9      280.37      292.53     14.96 o 
   2  -4   9       59.30       50.34      5.26 o 
   3  -4   9      180.05      191.82      7.48 o 
   4  -4   9      220.76      219.59     18.27 o 
   5  -4   9       37.82       29.22     10.53 o 
   6  -4   9      605.06      667.31     27.80 o 
   7  -4   9      114.27      115.81     12.28 o 
   8  -4   9       21.11       27.11     11.60 o 
 -10  -3   9      140.86      153.80     20.50 o 
  -9  -3   9       49.38       47.14     17.89 o 
  -8  -3   9       81.13       81.77     21.31 o 
  -7  -3   9        0.09        8.43     12.70 o 
  -6  -3   9      289.33      289.34     28.17 o 
  -5  -3   9       30.11       35.42      3.70 o 
  -4  -3   9       17.70       15.58      3.00 o 
  -3  -3   9       45.59       19.36     13.51 o 
  -2  -3   9      116.57      134.74     51.69 o 
  -1  -3   9       79.68       91.71     19.10 o 
   0  -3   9      153.50      179.98     17.51 o 
   1  -3   9      429.38      461.69     23.75 o 
   2  -3   9        1.30        1.23      0.73 o 
   3  -3   9       28.50       25.85      3.40 o 
   4  -3   9      388.92      410.12     10.12 o 
   5  -3   9      430.58      415.45     22.56 o 
   6  -3   9      137.08      136.37     14.99 o 
   7  -3   9       37.29       30.95     11.23 o 
   8  -3   9       35.05       30.41     17.78 o 
 -10  -2   9        5.59        8.46      6.08 o 
  -9  -2   9        0.01       -2.80      7.63 o 
  -8  -2   9        4.54        6.62      6.66 o 
  -7  -2   9       73.53       78.27     22.40 o 
  -6  -2   9      151.32      189.73     40.50 o 
  -5  -2   9       87.83      102.55     19.64 o 
  -4  -2   9       30.54       22.60      4.87 o 
  -3  -2   9      106.42      103.62      5.26 o 
  -2  -2   9        0.06       -0.11      1.59 o 
  -1  -2   9      590.10      582.49     24.26 o 
   0  -2   9        3.37        8.75      9.79 o 
   1  -2   9       29.08       49.74     14.05 o 
   2  -2   9      157.39      147.85      7.54 o 
   3  -2   9        0.05        2.05      1.42 o 
   4  -2   9        3.74        1.33      1.09 o 
   5  -2   9        4.72        2.73      3.00 o 
   6  -2   9       85.65      107.75     14.80 o 
   7  -2   9      104.86       83.71     29.12 o 
   8  -2   9        9.84       27.09      9.28 o 
   9  -2   9       21.34       33.29     14.30 o 
 -10  -1   9        6.16       12.46      9.82 o 
  -9  -1   9       65.26       38.54     16.83 o 
  -8  -1   9       11.27       11.18      9.58 o 
  -7  -1   9        8.88        7.20      7.93 o 
  -6  -1   9      104.49       97.10     11.00 o 
  -5  -1   9       13.53        9.24      6.74 o 
  -4  -1   9      365.26      370.36     10.86 o 
  -3  -1   9        8.01        3.19      3.25 o 
  -2  -1   9      130.12      129.11      7.45 o 
  -1  -1   9       84.49       70.38      9.68 o 
   0  -1   9      376.82      334.76     18.32 o 
   1  -1   9       53.17       63.62      5.01 o 
   2  -1   9        0.04        2.06      1.19 o 
   3  -1   9       25.76       24.61      4.01 o 
   4  -1   9        7.98        6.09      2.09 o 
   5  -1   9       16.70       11.44      3.72 o 
   6  -1   9       13.47        7.93      7.94 o 
   7  -1   9      165.00      170.30     12.57 o 
   8  -1   9        0.65       -4.10      7.49 o 
   9  -1   9        4.45        5.11      9.38 o 
  10  -1   9        5.31       19.59     15.73 o 
 -10   0   9        0.04        5.72      6.54 o 
  -9   0   9        5.18        7.34      6.39 o 
  -8   0   9        2.85       -8.09      9.49 o 
  -7   0   9        4.54        0.40     20.88 o 
  -6   0   9      129.49      119.05     13.43 o 
  -5   0   9       53.65       39.24     14.13 o 
  -4   0   9      477.24      476.94     21.99 o 
  -3   0   9      156.78      123.46     12.73 o 
  -2   0   9       59.83       40.96      9.31 o 
  -1   0   9      661.42      692.60     13.62 o 
   0   0   9      234.38      204.31     14.43 o 
   1   0   9     1075.63     1223.76     14.56 o 
   2   0   9        0.55       -0.66      2.85 o 
   3   0   9       21.65       26.81      5.22 o 
   4   0   9        1.04        0.20      1.35 o 
   5   0   9        6.22        7.78      1.98 o 
   6   0   9        3.42        6.18      7.70 o 
   7   0   9       11.86        8.62      5.02 o 
   8   0   9       28.54       20.13     11.06 o 
   9   0   9       73.91       58.20     11.19 o 
  10   0   9        3.77        5.36      9.46 o 
  -9   1   9       58.99       49.32     11.39 o 
  -8   1   9        8.68        6.89      7.64 o 
  -7   1   9       16.60       11.40      6.10 o 
  -6   1   9        0.27        0.29     11.96 o 
  -5   1   9      444.29      454.81     13.33 o 
  -4   1   9      183.98      192.57      9.54 o 
  -3   1   9      476.45      485.89     19.56 o 
  -2   1   9        1.39        3.30      2.15 o 
  -1   1   9     1061.39     1089.68     26.00 o 
   0   1   9      255.38      228.45     12.91 o 
   1   1   9        4.06        2.65      2.38 o 
   2   1   9        3.53        1.93      2.94 o 
   3   1   9       54.38       52.20      6.09 o 
   4   1   9      279.91      280.67      9.51 o 
   5   1   9        2.19        6.00      2.50 o 
   6   1   9      264.63      272.06     31.08 o 
   7   1   9        8.31        0.48      8.52 o 
   8   1   9       26.04       34.31      8.57 o 
   9   1   9       36.69       18.69     12.28 o 
  10   1   9        0.25        6.91     10.92 o 
  11   1   9        7.60        1.30      5.75 o 
  -9   2   9        0.21        7.00      9.70 o 
  -8   2   9        0.03       -3.31      9.61 o 
  -7   2   9        9.41       15.32      7.43 o 
  -6   2   9       90.38       83.32     15.50 o 
  -5   2   9      335.97      321.56     16.83 o 
  -4   2   9       86.87       78.29     12.91 o 
  -3   2   9      616.11      600.83     42.17 o 
  -2   2   9       45.39       47.29      8.36 o 
  -1   2   9      205.13      232.55     24.91 o 
   0   2   9      160.39      138.52      7.57 o 
   1   2   9       67.43       49.38      7.14 o 
   2   2   9       81.29       80.67      5.82 o 
   3   2   9       25.75       19.59      5.99 o 
   4   2   9       66.65       68.35      5.42 o 
   5   2   9       11.90       11.96      2.96 o 
   6   2   9      166.56      167.13     14.04 o 
   7   2   9      126.49      143.34     14.19 o 
   8   2   9       93.29      104.30     24.35 o 
   9   2   9       24.53       21.69      8.73 o 
  10   2   9       40.41       49.07     16.00 o 
  11   2   9        3.51       -2.27     11.47 o 
  -8   3   9        2.98       -1.74      8.44 o 
  -7   3   9       31.72       33.81     15.34 o 
  -6   3   9       52.78       55.16     13.15 o 
  -5   3   9      508.63      505.79     18.50 o 
  -4   3   9      161.52      168.65     12.35 o 
  -3   3   9        3.64       -0.60      5.38 o 
  -2   3   9      155.32      140.39     12.14 o 
  -1   3   9      191.96      222.29     18.70 o 
   0   3   9      171.02      170.47     10.82 o 
   1   3   9      413.04      455.63     15.64 o 
   2   3   9      180.21      184.62      8.95 o 
   3   3   9      184.12      188.04     12.30 o 
   4   3   9      138.78      143.81     10.51 o 
   5   3   9       51.37       58.88     12.91 o 
   6   3   9      450.49      528.18     11.78 o 
   7   3   9      714.75      676.24     21.23 o 
   8   3   9        7.91        2.14      9.23 o 
   9   3   9       27.84       34.16     12.60 o 
  10   3   9        5.58        9.93      4.52 o 
  11   3   9        0.68        3.35     11.37 o 
  -8   4   9        9.19        9.70     12.41 o 
  -7   4   9       47.83       52.60     19.02 o 
  -6   4   9       69.97       63.01     16.03 o 
  -5   4   9       56.86       50.34     21.66 o 
  -4   4   9        8.54        7.58      5.61 o 
  -3   4   9      101.20       88.76     22.78 o 
  -2   4   9        2.90        6.83      6.48 o 
  -1   4   9      502.19      538.15     17.66 o 
   0   4   9       62.28       82.96     11.84 o 
   1   4   9       69.94       85.58     17.53 o 
   2   4   9      706.46      687.89     16.51 o 
   3   4   9       71.46       68.01     18.35 o 
   4   4   9      425.44      428.49     15.80 o 
   5   4   9       45.37       42.80      5.43 o 
   6   4   9      935.13     1022.74     20.95 o 
   7   4   9        0.28        2.46      5.53 o 
   8   4   9       52.99       45.41     23.58 o 
   9   4   9      148.00       96.87     37.60 o 
  10   4   9       39.56       25.35     11.34 o 
  11   4   9        8.79       -8.84     11.42 o 
  -7   5   9        7.38        7.87      7.55 o 
  -6   5   9        2.50        4.05      9.05 o 
  -5   5   9        0.24        3.06      9.70 o 
  -4   5   9        0.04        3.13      6.36 o 
  -3   5   9        0.42        2.85      5.39 o 
  -2   5   9      182.31      179.45     19.52 o 
  -1   5   9      300.23      283.96     15.28 o 
   0   5   9        3.45        5.26      6.48 o 
   1   5   9      235.98      223.34     12.65 o 
   2   5   9        0.31        3.87      4.78 o 
   3   5   9      273.15      273.41     18.20 o 
   4   5   9       26.59       23.13      7.68 o 
   5   5   9        7.53        7.22      4.80 o 
   6   5   9        2.28       -0.11      3.91 o 
   7   5   9      132.32      117.19     18.31 o 
   8   5   9      140.78      123.49     33.35 o 
   9   5   9       18.45        9.10      9.23 o 
  10   5   9        0.98       12.95      8.24 o 
  11   5   9        0.76        7.17     11.85 o 
  12   5   9        6.02       14.63     12.62 o 
  -7   6   9       64.22       53.43     15.88 o 
  -6   6   9        0.05       -1.01      9.91 o 
  -5   6   9        4.63        5.42     10.13 o 
  -4   6   9        0.16        2.29      4.30 o 
  -3   6   9      195.38      161.08     29.52 o 
  -2   6   9      212.67      213.26     20.26 o 
  -1   6   9      185.19      167.72     22.40 o 
   0   6   9      421.02      418.03     24.70 o 
   1   6   9      547.28      559.07     18.65 o 
   2   6   9      641.83      725.64     22.85 o 
   3   6   9      785.02      830.10     24.28 o 
   4   6   9      251.34      248.06     23.52 o 
   5   6   9       14.01       21.26      6.56 o 
   6   6   9       40.29       20.46      5.65 o 
   7   6   9        4.42        2.54      3.45 o 
   8   6   9       35.03       23.76      6.33 o 
   9   6   9       13.05        5.42      6.73 o 
  10   6   9      319.78      356.97     24.68 o 
  11   6   9      143.33      138.09     57.55 o 
  12   6   9      154.41      176.63     26.53 o 
  -6   7   9       54.65       54.26     16.00 o 
  -5   7   9       56.86       41.60     13.66 o 
  -4   7   9      145.91      180.42     32.83 o 
  -3   7   9        6.18       11.20      7.22 o 
  -2   7   9      138.29      109.56     19.36 o 
  -1   7   9       18.20       16.98      5.81 o 
   0   7   9        0.00       10.61      9.28 o 
   1   7   9      106.61       89.98     13.32 o 
   2   7   9      622.24      643.25     20.06 o 
   3   7   9       64.93       58.95     15.13 o 
   4   7   9      950.30     1050.81     29.80 o 
   5   7   9      465.60      496.57     20.05 o 
   6   7   9       40.06       26.90      7.70 o 
   7   7   9      196.48      204.82     10.44 o 
   8   7   9      109.13      123.93     21.27 o 
   9   7   9        2.78        1.83     10.67 o 
  10   7   9      177.13      280.12     22.13 o 
  11   7   9      104.06       81.65     33.16 o 
  12   7   9      197.48      218.47     27.42 o 
  -5   8   9        9.63       13.35      8.16 o 
  -4   8   9      128.57      133.26     21.55 o 
  -3   8   9      236.95      224.10     35.34 o 
  -2   8   9      415.85      465.33     26.06 o 
  -1   8   9       11.09        9.81      5.30 o 
   0   8   9      794.51      795.13     42.81 o 
   1   8   9        0.06        8.08      7.46 o 
   2   8   9      892.34      972.03     20.21 o 
   3   8   9      498.97      505.34     16.48 o 
   4   8   9       16.83       18.55      8.57 o 
   5   8   9      161.39      171.35     12.81 o 
   6   8   9       69.97       77.01     24.57 o 
   7   8   9      213.36      220.64     33.98 o 
   8   8   9       23.53       17.50      4.29 o 
   9   8   9        6.28        9.64      6.21 o 
  10   8   9      219.96      237.60     24.90 o 
  11   8   9       75.03       88.55     36.38 o 
  12   8   9       46.35       33.65     17.17 o 
  -4   9   9       19.17       28.36     10.38 o 
  -3   9   9        3.03        5.27      4.81 o 
  -2   9   9      325.40      345.28     17.03 o 
  -1   9   9      249.82      257.45     30.69 o 
   0   9   9      136.10      135.10     15.02 o 
   1   9   9       15.41        4.70      9.39 o 
   2   9   9       79.63       60.31     17.74 o 
   3   9   9       17.27        4.20      6.96 o 
   4   9   9      193.88      198.13     12.37 o 
   5   9   9      443.31      481.22     18.01 o 
   6   9   9      117.53      124.03     18.40 o 
   7   9   9       38.01       37.16      8.43 o 
   8   9   9        2.70       10.36      6.00 o 
   9   9   9        2.74        1.84      3.72 o 
  10   9   9      116.89      112.33     43.80 o 
  11   9   9       35.03       23.72     13.83 o 
  -3  10   9       38.38       29.65     17.06 o 
  -2  10   9       38.20       22.81     14.50 o 
  -1  10   9       66.57       82.02     17.38 o 
   0  10   9      357.41      366.02     27.71 o 
   1  10   9      284.22      273.43     20.64 o 
   2  10   9        2.00        1.74      9.80 o 
   3  10   9        8.72        6.18      8.63 o 
   4  10   9      479.85      478.34     18.04 o 
   5  10   9       30.45       30.63     13.61 o 
   6  10   9       37.30       40.92     13.58 o 
   7  10   9      153.67      121.76     24.18 o 
   8  10   9       24.33       19.28      6.55 o 
   9  10   9       23.02       17.13      7.10 o 
  10  10   9        0.97        9.23      7.07 o 
  11  10   9        1.52       -2.55      6.46 o 
  -2  11   9       45.68       34.76     12.80 o 
  -1  11   9       24.20       10.65      9.56 o 
   0  11   9       40.85       32.67     12.10 o 
   1  11   9       94.31      115.71     16.52 o 
   2  11   9      128.29       97.93     32.73 o 
   3  11   9        8.41        8.17      7.17 o 
   4  11   9       10.40       10.88      8.48 o 
   5  11   9       41.97       39.48      9.99 o 
   6  11   9       44.38       31.93      8.55 o 
   7  11   9        0.21        7.60      6.30 o 
   8  11   9       45.06       43.45     10.62 o 
   9  11   9       10.12       -2.74      6.65 o 
  10  11   9        8.10        7.46      6.90 o 
   0  12   9       21.69       17.47      9.48 o 
   1  12   9        0.02       10.09      9.22 o 
   2  12   9        1.98       13.89      8.63 o 
   3  12   9        4.69        2.53      8.75 o 
   4  12   9        7.17       11.19      8.06 o 
   5  12   9        9.77       17.26      7.70 o 
   6  12   9        2.86       -5.71      8.45 o 
   7  12   9       44.38       54.59     24.97 o 
   8  12   9       22.27       15.60      8.36 o 
   9  12   9        3.93        4.26      6.45 o 
  10  12   9       16.28        6.87      5.97 o 
   2  13   9       22.24       24.32     10.71 o 
   3  13   9        6.64        9.52      7.84 o 
   4  13   9       28.23       26.46     11.26 o 
   5  13   9        2.47        6.32      6.31 o 
   6  13   9       17.23       17.51      9.35 o 
   7  13   9       22.75       22.32      7.84 o 
   8  13   9        7.93       11.16      7.52 o 
  -7 -10  10        5.99       -9.61     15.74 o 
  -6 -10  10       71.67       56.56     27.28 o 
  -5 -10  10       81.82       81.47     37.77 o 
  -4 -10  10       51.73       37.76     29.98 o 
  -3 -10  10        2.46       13.01     11.68 o 
  -2 -10  10      189.03      211.90     20.06 o 
  -1 -10  10       55.39       84.31     18.99 o 
   0 -10  10       12.67        4.70      4.47 o 
  -8  -9  10       66.42      106.19     24.18 o 
  -7  -9  10       26.41       37.39     15.58 o 
  -6  -9  10        1.92       -2.40     15.00 o 
  -5  -9  10        6.36       -9.12     13.43 o 
  -4  -9  10        3.82       11.32      8.80 o 
  -3  -9  10        1.55       18.71     15.97 o 
  -2  -9  10        5.09       -7.16     15.67 o 
  -1  -9  10       52.55       55.46     19.91 o 
   0  -9  10        2.61       22.08     11.37 o 
   1  -9  10        0.87        4.80      9.91 o 
   2  -9  10        3.02       -3.27      7.28 o 
  -9  -8  10       77.21      132.10     24.59 o 
  -8  -8  10        3.46       -6.68     18.21 o 
  -7  -8  10      130.50      156.11     24.32 o 
  -6  -8  10       96.23       79.37     34.89 o 
  -5  -8  10        4.21       -4.31     14.69 o 
  -4  -8  10        0.26      -12.91     12.91 o 
  -3  -8  10       39.43       26.84     13.14 o 
  -2  -8  10        6.80      -11.97     14.06 o 
  -1  -8  10        8.44       -4.32     15.84 o 
   0  -8  10       48.78       36.54     14.29 o 
   1  -8  10       71.20       54.49     19.28 o 
   2  -8  10        4.06        4.24      5.29 o 
  -9  -7  10       95.98      156.79     29.60 o 
  -8  -7  10       17.19       48.38     21.38 o 
  -7  -7  10        0.78        7.97     19.75 o 
  -6  -7  10        1.14       -4.77     17.29 o 
  -5  -7  10        2.59       34.19     18.94 o 
  -4  -7  10       45.21       64.32     21.79 o 
  -3  -7  10      350.71      398.90     21.66 o 
  -2  -7  10       55.94       46.05     18.13 o 
  -1  -7  10       37.03       15.00     15.12 o 
   0  -7  10      135.72      108.56     36.19 o 
   1  -7  10       33.03       23.28     10.63 o 
   2  -7  10       13.12       20.17     10.51 o 
   3  -7  10       42.46       38.19     16.75 o 
  -9  -6  10        4.36        1.94     18.43 o 
  -8  -6  10       84.54      130.35     30.32 o 
  -7  -6  10       18.80       36.85     18.30 o 
  -6  -6  10      438.65      446.64     29.05 o 
  -5  -6  10       65.96       62.99     24.98 o 
  -4  -6  10      205.55      210.25     18.47 o 
  -3  -6  10      167.08      190.41     21.78 o 
  -2  -6  10       63.41       79.22     33.38 o 
  -1  -6  10       71.56       64.68     13.20 o 
   0  -6  10      322.99      315.73     25.43 o 
   1  -6  10       57.67       55.76     28.33 o 
   2  -6  10        1.46       -0.96      7.73 o 
   3  -6  10        4.45        2.27      4.88 o 
 -10  -5  10        7.44       11.05     15.45 o 
  -9  -5  10        2.16      -13.60     19.03 o 
  -8  -5  10        7.88       27.13     21.73 o 
  -7  -5  10      740.05      797.93     34.75 o 
  -6  -5  10       72.29       64.59     25.67 o 
  -5  -5  10      106.14       83.35     17.75 o 
  -4  -5  10      186.59      227.46     25.41 o 
  -3  -5  10      131.94      154.80     23.12 o 
  -2  -5  10      177.92      171.57     21.60 o 
  -1  -5  10      115.78      128.10     15.24 o 
   0  -5  10       25.00       42.53     13.81 o 
   1  -5  10        8.31       24.59     14.76 o 
   2  -5  10        2.97       12.87     14.56 o 
   3  -5  10       62.45       45.73     13.69 o 
 -10  -4  10       33.68        2.52     16.88 o 
  -9  -4  10        0.07        0.01      5.60 o 
  -8  -4  10      282.15      274.53     16.45 o 
  -7  -4  10        3.35        5.50      4.34 o 
  -6  -4  10      253.96      267.55     10.12 o 
  -5  -4  10      370.02      372.15     24.88 o 
  -4  -4  10      313.29      263.00     21.25 o 
  -3  -4  10      219.46      273.27     26.99 o 
  -2  -4  10       49.36       69.29     19.75 o 
  -1  -4  10        1.56       12.15     12.09 o 
   0  -4  10      107.84      117.14     15.99 o 
   1  -4  10      175.05      166.95     17.12 o 
   2  -4  10        6.99       -0.26      8.14 o 
   3  -4  10      161.08      172.36     27.31 o 
   4  -4  10        6.78        2.81      4.15 o 
 -10  -3  10       15.21        9.20      6.40 o 
  -9  -3  10        5.19        5.28      9.29 o 
  -8  -3  10        2.08        2.30      5.99 o 
  -7  -3  10       38.06       20.27      8.68 o 
  -6  -3  10      377.30      390.29     19.76 o 
  -5  -3  10       48.77       40.39      7.84 o 
  -4  -3  10      358.72      352.19     10.39 o 
  -3  -3  10      282.01      358.42     26.14 o 
  -2  -3  10        0.26       -6.06     15.05 o 
  -1  -3  10       28.12       32.76     17.79 o 
   0  -3  10       13.32       21.69     15.12 o 
   1  -3  10      250.81      294.29     14.53 o 
   2  -3  10       31.78       23.67      7.46 o 
   3  -3  10       75.34       63.82      9.65 o 
   4  -3  10       67.98       52.89      7.29 o 
   5  -3  10        4.75        8.14      7.03 o 
   6  -3  10        1.80       -1.88      5.12 o 
   7  -3  10       75.81       45.50     15.62 o 
   8  -3  10      195.79      201.54     13.03 o 
  -9  -2  10       17.08        7.56      6.37 o 
  -8  -2  10       40.25       33.03     12.42 o 
  -7  -2  10        7.66        6.17     12.71 o 
  -6  -2  10       36.29       29.11     11.23 o 
  -5  -2  10       16.87       13.22      5.39 o 
  -4  -2  10      449.87      458.68     29.37 o 
  -3  -2  10        0.00       -0.51      2.16 o 
  -2  -2  10       23.46       25.65     16.63 o 
  -1  -2  10      174.80      231.64     66.61 o 
   0  -2  10        2.90       -5.79     11.34 o 
   1  -2  10      353.76      368.50     16.62 o 
   2  -2  10       16.75       14.19      3.02 o 
   3  -2  10        4.82        4.34      3.05 o 
   4  -2  10      570.12      671.60     56.13 o 
   5  -2  10       91.63       98.91     10.28 o 
   6  -2  10        0.47        4.09      3.06 o 
   7  -2  10       40.55       30.77     11.61 o 
   8  -2  10        6.17       16.61     10.46 o 
  -9  -1  10       11.98        8.03      8.87 o 
  -8  -1  10      129.96      109.11     27.46 o 
  -7  -1  10       51.90       43.52     14.93 o 
  -6  -1  10        0.49        8.16      6.68 o 
  -5  -1  10      167.69      156.22     11.79 o 
  -4  -1  10      482.67      513.33     40.63 o 
  -3  -1  10      164.64      155.64      5.12 o 
  -2  -1  10       68.04       53.62      8.23 o 
  -1  -1  10      178.35      174.27      6.50 o 
   0  -1  10       37.38       31.81      7.43 o 
   1  -1  10     1326.22     1486.58     34.11 o 
   2  -1  10        0.94        1.13      1.04 o 
   3  -1  10       67.89       64.51      5.60 o 
   4  -1  10        4.05        5.67      3.98 o 
   5  -1  10       89.16       86.09      7.39 o 
   6  -1  10      210.39      232.08     11.48 o 
   7  -1  10       73.39       56.16      7.48 o 
   8  -1  10       15.13       16.77     10.79 o 
   9  -1  10       77.75       76.08     27.78 o 
  -9   0  10       11.16       10.58      6.70 o 
  -8   0  10       32.34       25.92     11.77 o 
  -7   0  10       18.14       15.66      6.54 o 
  -6   0  10        8.79        6.86      6.86 o 
  -5   0  10      151.78      143.34     14.19 o 
  -4   0  10       17.72       10.77      6.05 o 
  -3   0  10      117.96      142.59     21.34 o 
  -2   0  10       10.03        5.85      2.39 o 
  -1   0  10      115.59      124.69      6.26 o 
   0   0  10       34.62       41.96      3.99 o 
   1   0  10        7.92        6.65      2.81 o 
   2   0  10      565.08      569.10     14.09 o 
   3   0  10      260.87      257.13     10.55 o 
   4   0  10        6.51        2.79      3.51 o 
   5   0  10      296.89      320.25      8.94 o 
   6   0  10       14.49        2.93      7.14 o 
   7   0  10      134.46      116.95     30.57 o 
   8   0  10      136.56      148.67     11.59 o 
   9   0  10      110.61      161.15     15.40 o 
  10   0  10        0.02        5.01      6.62 o 
  -9   1  10       57.14       36.11     23.32 o 
  -8   1  10       49.45       16.51     11.35 o 
  -7   1  10       12.32        5.58      5.74 o 
  -6   1  10       28.23       16.42      9.13 o 
  -5   1  10       75.31       80.82     24.68 o 
  -4   1  10      108.68      124.86     10.35 o 
  -3   1  10      591.60      599.49     17.79 o 
  -2   1  10       43.14       41.68     11.74 o 
  -1   1  10       64.13       58.45      9.19 o 
   0   1  10      134.44      121.57      9.14 o 
   1   1  10       22.78       22.19      5.36 o 
   2   1  10      459.35      483.53     12.55 o 
   3   1  10        1.56        0.09      5.01 o 
   4   1  10      476.89      502.01     21.56 o 
   5   1  10      266.82      245.13      8.33 o 
   6   1  10      345.90      377.59     20.05 o 
   7   1  10        9.84       15.16     10.76 o 
   8   1  10       35.20       43.68     11.60 o 
   9   1  10        9.25        3.98      9.08 o 
  10   1  10        0.29        2.06      9.59 o 
  -8   2  10       26.66       12.77      6.50 o 
  -7   2  10        6.00       17.20      7.25 o 
  -6   2  10       13.68       11.06     11.29 o 
  -5   2  10        0.27        3.33      5.93 o 
  -4   2  10     1106.99     1232.61     28.15 o 
  -3   2  10       23.41        9.12      5.58 o 
  -2   2  10       89.51       87.73     16.01 o 
  -1   2  10       33.07       27.94     11.61 o 
   0   2  10        6.08        6.66      4.80 o 
   1   2  10       21.46       12.85      3.87 o 
   2   2  10       14.88        9.30      3.54 o 
   3   2  10      682.19      750.62     21.01 o 
   4   2  10       21.07        2.17      8.58 o 
   5   2  10        5.07        5.13      2.16 o 
   6   2  10       35.49       34.55      8.40 o 
   7   2  10        6.91       12.55     12.01 o 
   8   2  10       18.46       41.47     13.23 o 
   9   2  10      173.36      232.79     15.92 o 
  10   2  10      107.14      152.02     18.60 o 
  -8   3  10        9.74       18.98     12.08 o 
  -7   3  10       57.16       44.33     14.56 o 
  -6   3  10        9.39        2.11      9.68 o 
  -5   3  10        1.22       14.17      7.76 o 
  -4   3  10       19.41       14.10      7.13 o 
  -3   3  10       95.34      103.39     10.89 o 
  -2   3  10        3.45       12.74      8.25 o 
  -1   3  10      208.34      233.52     13.14 o 
   0   3  10       23.20       14.29      5.34 o 
   1   3  10      457.32      467.64     22.56 o 
   2   3  10        8.37        9.65      3.99 o 
   3   3  10      584.42      629.22     21.58 o 
   4   3  10        4.16        1.31      2.13 o 
   5   3  10        0.91       -3.93      4.24 o 
   6   3  10      263.34      292.68     16.62 o 
   7   3  10        1.48        4.72      3.72 o 
   8   3  10        5.67        6.98     11.03 o 
   9   3  10       22.96       14.09      7.80 o 
  10   3  10        0.96       10.60      9.35 o 
  11   3  10        0.38        7.41     10.25 o 
  -7   4  10       30.40       39.83     13.43 o 
  -6   4  10       25.26       22.01      9.97 o 
  -5   4  10       88.44       90.38     29.02 o 
  -4   4  10       56.11       51.76     11.08 o 
  -3   4  10      285.21      282.83     16.09 o 
  -2   4  10      326.96      349.23     14.41 o 
  -1   4  10       75.69       82.86     18.69 o 
   0   4  10       14.88       26.00      8.06 o 
   1   4  10       10.11       13.22      6.12 o 
   2   4  10       93.85      128.70     10.82 o 
   3   4  10       89.98       99.11      9.00 o 
   4   4  10       50.86       52.57     10.43 o 
   5   4  10      179.10      208.66     11.11 o 
   6   4  10        3.07        1.82      4.57 o 
   7   4  10        5.58       -2.71      3.16 o 
   8   4  10      131.77      147.87     21.74 o 
   9   4  10        9.33        1.47      6.41 o 
  10   4  10       12.43        4.69      8.78 o 
  11   4  10        0.85        1.73     10.94 o 
  -7   5  10      161.34      133.71     33.21 o 
  -6   5  10       41.18       46.42     16.85 o 
  -5   5  10        1.49        3.34      7.98 o 
  -4   5  10        0.98       11.25      9.74 o 
  -3   5  10        6.76       19.57      9.49 o 
  -2   5  10        5.28       -4.75      6.83 o 
  -1   5  10      544.67      569.99     32.72 o 
   0   5  10      723.28      737.82     27.78 o 
   1   5  10      127.35      127.12     26.49 o 
   2   5  10       67.68       52.80     11.48 o 
   3   5  10        2.01        0.62      5.97 o 
   4   5  10      857.90      959.00     27.59 o 
   5   5  10        3.11        1.03      4.27 o 
   6   5  10        2.88       -3.72      4.44 o 
   7   5  10        3.41        6.87      3.50 o 
   8   5  10        2.01        5.15      6.35 o 
   9   5  10      125.71      102.39     41.18 o 
  10   5  10       14.86       12.51      7.16 o 
  11   5  10       71.61       66.33     30.34 o 
  -6   6  10       72.91       72.50     22.61 o 
  -5   6  10        0.02       -5.70     18.51 o 
  -4   6  10       75.32       67.10     23.56 o 
  -3   6  10      109.95      107.09     19.40 o 
  -2   6  10       70.96       62.77     11.30 o 
  -1   6  10      136.50      124.20     26.67 o 
   0   6  10      276.60      261.49     19.98 o 
   1   6  10        0.20        4.35      8.65 o 
   2   6  10        5.71       12.70      5.19 o 
   3   6  10        3.75       10.60     10.95 o 
   4   6  10        8.09       10.81      7.34 o 
   5   6  10      148.29      146.15     16.34 o 
   6   6  10      272.68      290.34     11.00 o 
   7   6  10      118.10      106.02     16.63 o 
   8   6  10       38.53       40.79     14.06 o 
   9   6  10        0.54       -1.98      9.33 o 
  10   6  10       19.40        7.96      8.01 o 
  11   6  10        0.13        1.39      8.47 o 
  -5   7  10      175.81      209.22     24.71 o 
  -4   7  10        9.34       17.93      9.26 o 
  -3   7  10        6.37        5.96      7.11 o 
  -2   7  10        2.60       -0.42      6.04 o 
  -1   7  10      225.59      213.88     18.06 o 
   0   7  10      238.59      260.72     16.99 o 
   1   7  10       50.32       35.03      9.18 o 
   2   7  10        3.88        5.91      3.56 o 
   3   7  10       90.60       76.86     17.28 o 
   4   7  10      285.53      310.11     14.62 o 
   5   7  10      107.45       92.99     12.89 o 
   6   7  10      469.90      505.10     19.40 o 
   7   7  10       94.16       68.05     24.56 o 
   8   7  10      108.11      109.37      8.44 o 
   9   7  10       82.23       66.40     28.73 o 
  10   7  10       12.42       -2.03     11.96 o 
  11   7  10        5.97       16.22     12.97 o 
  -4   8  10       19.69       -0.23      9.47 o 
  -3   8  10        5.82        4.25      8.67 o 
  -2   8  10       68.99       60.11     11.14 o 
  -1   8  10        3.82        8.73      6.86 o 
   0   8  10       28.92       24.11      9.86 o 
   1   8  10        0.22       -1.07      7.57 o 
   2   8  10      203.48      186.46     17.00 o 
   3   8  10        3.99       -1.35      6.44 o 
   4   8  10        2.05        2.03      8.36 o 
   5   8  10       30.61       26.27      9.33 o 
   6   8  10      155.83      179.07     18.92 o 
   7   8  10       84.52       61.49     19.93 o 
   8   8  10       39.16       30.12      6.76 o 
   9   8  10        5.76        5.00     11.53 o 
  10   8  10       16.41        5.05     10.38 o 
  11   8  10       22.79       20.60     11.48 o 
  -3   9  10       17.74       19.36      7.84 o 
  -2   9  10       10.08       15.75      9.54 o 
  -1   9  10       12.72        5.87      8.90 o 
   0   9  10      265.57      279.13     16.12 o 
   1   9  10        7.40       12.19      8.47 o 
   2   9  10       33.28       25.57      8.92 o 
   3   9  10        5.42        3.51      4.59 o 
   4   9  10       26.08       34.48      9.27 o 
   5   9  10       54.99       45.68     10.10 o 
   6   9  10      141.91      118.55     28.30 o 
   7   9  10       19.01       14.32      5.69 o 
   8   9  10       10.91        9.71      4.48 o 
   9   9  10      123.96      124.52     43.47 o 
  10   9  10      132.18      131.36     56.51 o 
  11   9  10       93.70       63.78     48.14 o 
  -2  10  10        5.92        8.44      8.47 o 
  -1  10  10       21.64       22.78     12.06 o 
   0  10  10        4.32        6.10      9.52 o 
   1  10  10        0.99       20.78     22.11 o 
   2  10  10       85.53      107.61     19.67 o 
   3  10  10       52.47       64.25     21.61 o 
   4  10  10        1.87        4.35      6.31 o 
   5  10  10       14.82       22.43      9.95 o 
   6  10  10        1.66        5.21     11.18 o 
   7  10  10       48.46       53.89     27.40 o 
   8  10  10       30.20       23.31     12.46 o 
   9  10  10      151.00      161.71     28.44 o 
  10  10  10       12.10        7.84     10.27 o 
  -1  11  10        0.12        2.42      8.28 o 
   0  11  10       68.52       69.52     22.66 o 
   1  11  10        5.11       -7.22     10.01 o 
   2  11  10        2.10       -2.45      7.82 o 
   3  11  10        1.37        0.12      9.11 o 
   4  11  10       83.60       90.44     21.68 o 
   5  11  10       36.73       17.65      9.33 o 
   6  11  10        0.46        4.61      7.03 o 
   7  11  10        0.84        8.74      6.28 o 
   8  11  10       13.95       14.85      6.57 o 
   9  11  10       10.37       -4.11      6.17 o 
  10  11  10       26.94       15.88     10.49 o 
   1  12  10       94.27       96.78     20.33 o 
   2  12  10        2.45        9.62     13.18 o 
   3  12  10       12.46        8.18      9.47 o 
   4  12  10       62.86       42.16     13.47 o 
   5  12  10        6.05       12.50      6.35 o 
   6  12  10        0.02       13.22      5.97 o 
   7  12  10       13.03       23.01      9.17 o 
   8  12  10       64.59       58.70     18.63 o 
   9  12  10       27.12       28.23     10.79 o 
   4  13  10        0.10        0.64      9.21 o 
   5  13  10        2.96        5.46      7.56 o 
   6  13  10       14.69        5.07      8.23 o 
  -6  -9  11        0.94        7.12     15.67 o 
  -5  -9  11       12.79       21.98     17.30 o 
  -4  -9  11       90.53       83.43     33.64 o 
  -3  -9  11      118.65       78.15     37.76 o 
  -2  -9  11       35.50       23.47     15.95 o 
  -1  -9  11      110.17      141.12     22.79 o 
   0  -9  11       25.35       17.28      8.82 o 
  -7  -8  11        1.94        8.14     15.93 o 
  -6  -8  11       87.99       67.79     32.06 o 
  -5  -8  11      215.65      216.75     26.19 o 
  -4  -8  11       25.35       27.68     15.96 o 
  -3  -8  11       35.51       20.90     24.10 o 
  -2  -8  11        8.69        4.02     10.85 o 
  -1  -8  11        0.65       -0.96      6.02 o 
   0  -8  11       49.30       34.10     11.51 o 
   1  -8  11        0.75        5.31      8.56 o 
   2  -8  11       87.02       71.37     34.51 o 
  -8  -7  11       35.31       57.03     24.64 o 
  -7  -7  11       15.20       -6.21     16.27 o 
  -6  -7  11       14.34       16.94     14.50 o 
  -5  -7  11        7.50       13.94     14.57 o 
  -4  -7  11       12.15       30.35     13.66 o 
  -3  -7  11      191.86      260.28     23.84 o 
  -2  -7  11       24.13       38.83     20.80 o 
  -1  -7  11        0.61       14.80     11.00 o 
   0  -7  11       43.91       47.46     13.10 o 
   1  -7  11        0.03        0.81      9.61 o 
   2  -7  11       19.04       10.71      9.34 o 
  -8  -6  11      141.87      106.65     19.86 o 
  -7  -6  11       47.38       31.49     18.30 o 
  -6  -6  11        5.31        9.77     18.02 o 
  -5  -6  11      491.25      542.07     28.32 o 
  -4  -6  11      132.39      197.68     22.14 o 
  -3  -6  11        9.80       15.45     12.70 o 
  -2  -6  11        8.25       13.93     13.36 o 
  -1  -6  11       90.90      110.93     35.66 o 
   0  -6  11        5.83        0.13     12.29 o 
   1  -6  11       24.07       22.95     11.16 o 
   2  -6  11       11.26       12.33     11.78 o 
  -9  -5  11        8.65       14.90     16.17 o 
  -8  -5  11      708.18      722.82    112.56 o 
  -7  -5  11       32.50       57.83     32.72 o 
  -6  -5  11      157.30      166.12     26.79 o 
  -5  -5  11      194.91      223.72     27.42 o 
  -4  -5  11       16.55       28.32     21.44 o 
  -3  -5  11       35.10       18.42     13.77 o 
  -2  -5  11      201.46      222.43     23.15 o 
  -1  -5  11        0.24       -2.14     11.03 o 
   0  -5  11      190.92      215.48     19.85 o 
   1  -5  11      121.79      123.58     16.25 o 
   2  -5  11        1.42       -0.08      4.07 o 
   3  -5  11       24.60       25.14     10.37 o 
  -9  -4  11       80.13      111.78     25.58 o 
  -8  -4  11      150.08      115.68     50.15 o 
  -7  -4  11      411.09      401.92     28.95 o 
  -6  -4  11       88.62       73.18     20.28 o 
  -5  -4  11       80.55       94.28     23.18 o 
  -4  -4  11        3.45        6.14     17.10 o 
  -3  -4  11       79.65       87.17     26.52 o 
  -2  -4  11        0.47       -3.03     12.33 o 
  -1  -4  11       17.59       12.15     10.94 o 
   0  -4  11      209.11      198.90     16.10 o 
   1  -4  11       17.20       15.84     12.60 o 
   2  -4  11        2.23       10.89      9.93 o 
   3  -4  11      471.57      474.17     16.29 o 
  -9  -3  11       10.10      -16.97     16.97 o 
  -8  -3  11       57.00       40.75     19.66 o 
  -7  -3  11        0.74        8.18      9.45 o 
  -6  -3  11        0.76       -3.35     13.16 o 
  -5  -3  11       10.54       26.55     13.90 o 
  -4  -3  11       20.65       10.93     13.43 o 
  -3  -3  11       48.67       23.10     16.59 o 
  -2  -3  11       22.41       19.81      8.40 o 
  -1  -3  11       85.43       79.21     12.43 o 
   0  -3  11      115.68      115.95     14.95 o 
   1  -3  11        2.92       -9.77      9.77 o 
   2  -3  11       82.18       88.21     14.26 o 
   3  -3  11        2.47        2.62      7.50 o 
   4  -3  11      348.22      324.64     22.48 o 
  -9  -2  11        6.89       10.67     19.65 o 
  -8  -2  11       32.64       27.30     13.52 o 
  -7  -2  11        0.53        3.47      4.78 o 
  -6  -2  11        0.08        6.69     12.07 o 
  -5  -2  11       77.82       64.34     11.21 o 
  -4  -2  11        0.62        0.71      5.10 o 
  -3  -2  11       30.90       31.65     12.14 o 
  -2  -2  11       10.40       14.26     20.80 o 
  -1  -2  11       10.92        4.38      7.77 o 
   0  -2  11       11.79       10.25      5.94 o 
   1  -2  11        7.97        3.07      9.09 o 
   2  -2  11        2.27        9.56      8.65 o 
   3  -2  11        5.97        1.19      2.64 o 
   4  -2  11        4.50        2.91      3.32 o 
   5  -2  11        5.06       -1.38      3.59 o 
  -9  -1  11       82.04       67.26     22.49 o 
  -8  -1  11       43.88       32.48     11.33 o 
  -7  -1  11        0.08        2.04      5.12 o 
  -6  -1  11        6.09        2.58      6.55 o 
  -5  -1  11      181.11      188.30     27.97 o 
  -4  -1  11       13.94       24.06      7.76 o 
  -3  -1  11      240.18      240.95     15.20 o 
  -2  -1  11      380.09      374.32      8.42 o 
  -1  -1  11      240.76      226.09     28.59 o 
   0  -1  11      107.18       88.00     36.09 o 
   1  -1  11       43.03       31.96      6.22 o 
   2  -1  11       61.67       49.84      9.25 o 
   3  -1  11      195.36      195.02     13.34 o 
   4  -1  11        1.87        3.33      3.72 o 
   5  -1  11        6.06        6.30      5.83 o 
   6  -1  11       32.96       27.46     10.30 o 
   7  -1  11      123.38      134.15     11.35 o 
   8  -1  11       52.03       71.08      9.64 o 
  -8   0  11       91.76       64.14     24.36 o 
  -7   0  11        4.30       -4.15      7.39 o 
  -6   0  11      204.78      217.62     26.92 o 
  -5   0  11       19.36       11.41      7.31 o 
  -4   0  11       48.34       35.14     12.65 o 
  -3   0  11       49.21       47.00     11.62 o 
  -2   0  11      830.61      928.24     19.53 o 
  -1   0  11        0.11        2.83      5.15 o 
   0   0  11       46.00       41.08      3.82 o 
   1   0  11       25.29       26.34      5.38 o 
   2   0  11      122.70      120.57      8.98 o 
   3   0  11      193.10      192.70      9.50 o 
   4   0  11       81.52       93.98     21.14 o 
   5   0  11        0.94        7.45      3.76 o 
   6   0  11       26.76       33.51     11.26 o 
   7   0  11       35.79       39.73     11.33 o 
   8   0  11        0.01        0.47      6.83 o 
   9   0  11        1.62       10.64      9.35 o 
  -8   1  11       80.73       79.39     13.69 o 
  -7   1  11        0.12        7.47     12.55 o 
  -6   1  11       16.24       10.04      4.27 o 
  -5   1  11       13.11       15.77      8.77 o 
  -4   1  11      519.13      534.36     21.02 o 
  -3   1  11      298.04      287.84     12.41 o 
  -2   1  11      913.19     1031.31     22.13 o 
  -1   1  11       15.48        7.14      4.74 o 
   0   1  11      154.11      134.74      6.39 o 
   1   1  11      160.30      143.11      5.21 o 
   2   1  11      225.98      224.62      6.94 o 
   3   1  11      183.09      211.53      9.31 o 
   4   1  11       85.32       81.69      9.10 o 
   5   1  11       19.07       15.75      5.96 o 
   6   1  11      179.89      158.79     22.48 o 
   7   1  11        9.14        1.38      4.14 o 
   8   1  11       60.32       42.41     18.31 o 
   9   1  11        1.59        9.31      8.43 o 
  -8   2  11        3.91       -1.23      5.95 o 
  -7   2  11        3.44        0.11      6.65 o 
  -6   2  11       39.12       28.99      9.67 o 
  -5   2  11        6.74       17.03     12.90 o 
  -4   2  11      293.05      243.91     17.76 o 
  -3   2  11      159.47      135.41     17.43 o 
  -2   2  11       21.24       12.77      7.88 o 
  -1   2  11        0.29        0.31     13.42 o 
   0   2  11       10.50        4.93      3.56 o 
   1   2  11       31.79       39.80      5.14 o 
   2   2  11        8.07        9.85      4.13 o 
   3   2  11      155.13      156.79     12.84 o 
   4   2  11       13.97        9.40      4.59 o 
   5   2  11       74.22       80.40      8.50 o 
   6   2  11       22.23       27.64     13.21 o 
   7   2  11       60.37       47.36     16.96 o 
   8   2  11       34.99       27.39     19.45 o 
   9   2  11       21.70       18.62     12.44 o 
  10   2  11        2.07       15.24      9.80 o 
  -7   3  11       19.33       18.88     13.69 o 
  -6   3  11       79.75       75.27     22.59 o 
  -5   3  11       41.71       43.60     16.09 o 
  -4   3  11        0.49        0.20      7.35 o 
  -3   3  11       37.22       10.36     11.69 o 
  -2   3  11      400.11      394.13     25.50 o 
  -1   3  11       18.42       30.00     11.23 o 
   0   3  11      152.46      133.74     11.27 o 
   1   3  11       14.57        7.62      3.40 o 
   2   3  11        1.28        3.56      5.93 o 
   3   3  11      183.22      199.16      8.57 o 
   4   3  11       85.93       91.43      9.25 o 
   5   3  11      240.78      266.52     22.45 o 
   6   3  11      223.73      232.93      8.45 o 
   7   3  11      363.98      356.71     36.43 o 
   8   3  11       26.95       29.71      7.55 o 
   9   3  11       13.66        8.83     10.36 o 
  10   3  11       15.91        3.39      7.74 o 
  -6   4  11       36.94       36.99     19.43 o 
  -5   4  11       15.80       19.37     10.72 o 
  -4   4  11       47.60       25.65      9.92 o 
  -3   4  11      287.00      267.64     17.87 o 
  -2   4  11        0.00        7.27      8.28 o 
  -1   4  11        5.92        2.89      8.75 o 
   0   4  11      179.55      198.26     23.33 o 
   1   4  11      194.27      226.36      9.84 o 
   2   4  11       60.81       47.51      7.03 o 
   3   4  11      201.08      218.33      9.41 o 
   4   4  11        1.02        1.86      2.16 o 
   5   4  11      146.28      126.62     13.19 o 
   6   4  11        1.95        5.96      5.17 o 
   7   4  11        1.06        7.98      9.71 o 
   8   4  11       45.23       47.34     19.51 o 
   9   4  11       21.72        9.85      7.50 o 
  10   4  11        0.19       -0.70     10.01 o 
  -6   5  11        6.47        6.34      5.18 o 
  -5   5  11       23.93       17.76      8.69 o 
  -4   5  11        6.82        7.70      7.07 o 
  -3   5  11      100.62       95.01     33.08 o 
  -2   5  11        0.46        1.51      6.46 o 
  -1   5  11       15.71        3.12      6.45 o 
   0   5  11      767.13      859.86     21.41 o 
   1   5  11       54.36       48.19     15.01 o 
   2   5  11      864.00      965.60     44.36 o 
   3   5  11      403.36      457.44     10.76 o 
   4   5  11      153.83      167.33     16.41 o 
   5   5  11       13.37        8.61      4.94 o 
   6   5  11       65.33       28.87      8.68 o 
   7   5  11        5.03        3.97      6.09 o 
   8   5  11      235.53      245.75     23.28 o 
   9   5  11       40.04       15.04     10.10 o 
  10   5  11        0.00       -5.78     10.29 o 
  -5   6  11       16.66       10.04      7.76 o 
  -4   6  11       73.95       74.76     19.58 o 
  -3   6  11        8.89       10.89     10.77 o 
  -2   6  11        6.42        4.92      8.04 o 
  -1   6  11        5.66       15.27      9.56 o 
   0   6  11       40.23       24.15      7.49 o 
   1   6  11        6.72        0.25      6.24 o 
   2   6  11     1204.61     1349.87     29.10 o 
   3   6  11       13.62       10.30      5.86 o 
   4   6  11      310.91      347.70     12.81 o 
   5   6  11        1.29        6.89      9.36 o 
   6   6  11       58.66       42.79     16.24 o 
   7   6  11       11.19        6.85      4.15 o 
   8   6  11      137.98      124.82     48.44 o 
   9   6  11       13.30        2.54      8.90 o 
  10   6  11       32.94       13.83      8.12 o 
  -4   7  11       98.52      105.50     34.03 o 
  -3   7  11       26.09        8.27     10.39 o 
  -2   7  11       19.74       10.72     10.23 o 
  -1   7  11      148.80      154.67     25.84 o 
   0   7  11       23.98       30.24      8.00 o 
   1   7  11      137.01      132.28     12.54 o 
   2   7  11      136.38      123.14     11.41 o 
   3   7  11      226.94      207.62     18.14 o 
   4   7  11      178.56      189.40     32.37 o 
   5   7  11       27.47       25.64      8.53 o 
   6   7  11      428.43      508.67     16.42 o 
   7   7  11       45.66       38.91     12.77 o 
   8   7  11       87.52       79.51     34.39 o 
   9   7  11        0.04       -5.05     11.17 o 
  10   7  11       12.20       11.94      8.36 o 
  -3   8  11      184.73      183.12     27.93 o 
  -2   8  11       41.41       30.90     12.86 o 
  -1   8  11      100.79       52.75     19.10 o 
   0   8  11       37.85       47.93     11.42 o 
   1   8  11        6.60        3.80      8.55 o 
   2   8  11       87.14       63.86     15.06 o 
   3   8  11       83.87       93.07     19.80 o 
   4   8  11        0.45        4.69      7.12 o 
   5   8  11      237.25      255.74     15.33 o 
   6   8  11      142.92      146.87     32.34 o 
   7   8  11       39.74       21.49      8.88 o 
   8   8  11       44.34       42.06     18.59 o 
   9   8  11       64.79       65.93     30.46 o 
  10   8  11       44.14       43.05     20.64 o 
  -2   9  11       73.18       80.55     28.30 o 
  -1   9  11      245.58      256.39     28.51 o 
   0   9  11        6.02        4.51      7.78 o 
   1   9  11        1.39       -5.78      9.27 o 
   2   9  11        0.08       -8.63      8.63 o 
   3   9  11        3.00        3.22      5.73 o 
   4   9  11       68.94       89.50     13.92 o 
   5   9  11        4.82        0.44      5.35 o 
   6   9  11       74.40       48.85     11.45 o 
   7   9  11      311.55      360.18     15.19 o 
   8   9  11       16.39       15.89      8.82 o 
   9   9  11       14.09        6.12     11.62 o 
  10   9  11        0.69       -7.02     11.81 o 
  -1  10  11       75.68       53.20     21.37 o 
   0  10  11       95.58       72.57     27.74 o 
   1  10  11      183.44      146.03     46.29 o 
   2  10  11       38.92       26.41     11.91 o 
   3  10  11       62.67       35.96     15.72 o 
   4  10  11       20.70       22.59      8.94 o 
   5  10  11        2.63       18.31      8.61 o 
   6  10  11       13.07       19.16     26.31 o 
   7  10  11        7.57        7.26      7.21 o 
   8  10  11        6.83        9.41      5.62 o 
   9  10  11      103.76       92.53     41.47 o 
   1  11  11        8.77       11.69      6.94 o 
   2  11  11        4.57       -0.16      6.52 o 
   3  11  11        0.01       -9.59      9.59 o 
   4  11  11       34.94       35.03     11.14 o 
   5  11  11       10.40        3.68      9.34 o 
   6  11  11        0.31       -2.46      8.44 o 
   7  11  11        8.02        6.53      6.57 o 
   8  11  11        0.67        3.06      5.82 o 
   3  12  11        0.13        6.37      9.19 o 
   4  12  11       11.16       14.92      9.42 o 
   5  12  11       48.92       46.50     11.19 o 
   6  12  11       15.14       20.41      9.46 o 
   7  12  11       16.15       24.58     11.74 o 
  -5  -8  12        7.54       29.07     18.24 o 
  -4  -8  12        0.09        5.55     16.59 o 
  -3  -8  12      148.74      152.18     15.45 o 
  -2  -8  12      149.28      157.21     18.73 o 
  -1  -8  12       28.22       46.63     17.63 o 
   0  -8  12       13.42       11.14      9.06 o 
  -6  -7  12        8.21        9.94     16.90 o 
  -5  -7  12      158.04      197.44     32.27 o 
  -4  -7  12      134.45      148.07     29.44 o 
  -3  -7  12      151.48       81.93     17.41 o 
  -2  -7  12      136.15      112.87     14.71 o 
  -1  -7  12        0.20       -2.06      6.87 o 
   0  -7  12        2.32        3.56      8.76 o 
   1  -7  12       61.82       59.57     12.06 o 
  -7  -6  12        5.63        9.74     17.15 o 
  -6  -6  12        2.86      -14.75     14.75 o 
  -5  -6  12      198.97      174.44     23.20 o 
  -4  -6  12       99.47      161.69     26.62 o 
  -3  -6  12      126.25      191.67     26.43 o 
  -2  -6  12       79.45       95.09     24.31 o 
  -1  -6  12        0.00       22.21     10.12 o 
   0  -6  12        3.48       -3.06      8.81 o 
   1  -6  12        3.78       -7.26     10.38 o 
   2  -6  12      171.95      182.79     12.28 o 
  -7  -5  12      162.82      224.19     25.04 o 
  -6  -5  12        9.75       20.89     16.83 o 
  -5  -5  12        4.52       23.73     22.94 o 
  -4  -5  12       49.06       51.49     20.26 o 
  -3  -5  12      329.47      359.75     26.23 o 
  -2  -5  12      398.33      489.85     26.77 o 
  -1  -5  12        3.84       14.71     15.13 o 
   0  -5  12       15.68       12.11     13.11 o 
   1  -5  12        6.01        2.51      9.28 o 
   2  -5  12      187.19      161.62     27.30 o 
  -8  -4  12      249.17      221.84     30.52 o 
  -7  -4  12        9.82       -0.13     17.14 o 
  -6  -4  12       78.93      120.51     20.10 o 
  -5  -4  12        1.07        3.52     10.18 o 
  -4  -4  12        0.07        1.09     14.29 o 
  -3  -4  12       27.55       35.47     14.38 o 
  -2  -4  12      151.89      152.04     21.35 o 
  -1  -4  12        0.06       -7.11     12.91 o 
   0  -4  12        0.77       12.77     18.09 o 
   1  -4  12        2.88       16.83     10.56 o 
   2  -4  12        3.38        4.74      7.67 o 
   3  -4  12      203.28      190.29     28.61 o 
  -8  -3  12       76.38       87.98     29.97 o 
  -7  -3  12       55.23       50.50     33.89 o 
  -6  -3  12       51.54       40.90     14.96 o 
  -5  -3  12        1.34      -17.33     17.33 o 
  -4  -3  12       21.96        4.90     18.56 o 
  -3  -3  12       67.85       80.86     27.39 o 
  -2  -3  12        5.42        5.30      9.17 o 
  -1  -3  12      127.82      117.53     16.39 o 
   0  -3  12       20.26       24.36     12.15 o 
   1  -3  12       56.93       32.04     12.39 o 
   2  -3  12        0.86        7.32     12.15 o 
   3  -3  12       54.05       48.33     16.27 o 
  -8  -2  12        2.89        5.11     12.99 o 
  -7  -2  12       26.34       31.46     24.74 o 
  -6  -2  12        8.37      -12.62     17.95 o 
  -5  -2  12        8.36       15.44     18.00 o 
  -4  -2  12       47.88       46.22     18.52 o 
  -3  -2  12       18.14       14.07     11.63 o 
  -2  -2  12      194.70      189.68     15.93 o 
  -1  -2  12      597.02      643.41     25.68 o 
   0  -2  12      212.55      295.30     19.40 o 
   1  -2  12       87.94       66.33     17.40 o 
   2  -2  12      158.19      162.88     21.28 o 
   3  -2  12      100.29      104.30     11.91 o 
  -8  -1  12        1.02       23.79     21.56 o 
  -7  -1  12       48.88       20.17     15.58 o 
  -6  -1  12        0.00       -2.06      9.99 o 
  -5  -1  12       10.35        7.27     14.01 o 
  -4  -1  12       61.67       57.54     28.15 o 
  -3  -1  12       97.81       98.87     40.41 o 
  -2  -1  12      573.76      624.02     48.72 o 
  -1  -1  12        3.11       29.59     12.96 o 
   0  -1  12       41.83       35.60     16.10 o 
   1  -1  12        3.69        1.13      3.79 o 
   2  -1  12       50.84       51.18     27.43 o 
   3  -1  12       55.60       60.57     11.68 o 
   4  -1  12       22.30       31.08     10.74 o 
  -7   0  12        2.88        9.32      6.99 o 
  -6   0  12        2.93       12.25      6.29 o 
  -5   0  12      296.79      314.16     26.01 o 
  -4   0  12        3.13        2.07      3.70 o 
  -3   0  12       98.71       94.17     16.18 o 
  -2   0  12        9.81        9.24      3.76 o 
  -1   0  12       11.78        6.65      7.72 o 
   0   0  12      159.91      140.00      9.44 o 
   1   0  12      175.63      159.48      7.68 o 
   2   0  12       25.95       18.44      5.76 o 
   3   0  12      102.25      101.45     10.46 o 
   4   0  12      330.70      332.76      8.45 o 
   5   0  12        0.32       -4.06      4.06 o 
   6   0  12      179.66      167.60     11.21 o 
  -7   1  12        2.19        2.88      5.26 o 
  -6   1  12       28.43       13.53      6.84 o 
  -5   1  12       21.03       19.34      8.87 o 
  -4   1  12       11.05       10.72      8.80 o 
  -3   1  12        4.58        0.86      2.30 o 
  -2   1  12        1.21        3.98      4.98 o 
  -1   1  12      201.94      199.46     11.30 o 
   0   1  12        3.16        6.43      2.79 o 
   1   1  12       87.94       98.38     19.94 o 
   2   1  12       76.34       87.90      8.41 o 
   3   1  12       25.48       26.37     12.91 o 
   4   1  12       85.74       72.44     12.50 o 
   5   1  12       53.31       46.84      6.88 o 
   6   1  12       26.76       10.12      7.05 o 
   7   1  12       13.08        7.02      4.01 o 
   8   1  12       13.56        9.57      7.81 o 
  -7   2  12       17.98       17.93      6.69 o 
  -6   2  12        7.07        9.21      7.96 o 
  -5   2  12       54.70       31.42     13.16 o 
  -4   2  12       11.04        9.77      5.87 o 
  -3   2  12       41.55       49.78     11.92 o 
  -2   2  12       26.65       26.39     10.03 o 
  -1   2  12       30.39       43.69      6.96 o 
   0   2  12       92.97       93.80     10.93 o 
   1   2  12        0.24        1.62      1.59 o 
   2   2  12      286.77      286.77     25.11 o 
   3   2  12       30.69       34.00      9.11 o 
   4   2  12      105.68      106.95      8.75 o 
   5   2  12      110.73       73.16     14.11 o 
   6   2  12       93.53       68.40     25.41 o 
   7   2  12        0.26        0.95      3.17 o 
   8   2  12       72.42       48.33     19.78 o 
   9   2  12        0.08       14.11      8.44 o 
  -6   3  12       55.65       40.90     11.14 o 
  -5   3  12        3.55        0.25     14.84 o 
  -4   3  12       87.11      131.96     45.75 o 
  -3   3  12       52.11       39.08     13.16 o 
  -2   3  12        3.03        4.07      4.91 o 
  -1   3  12        4.85       10.96      5.93 o 
   0   3  12        2.36        4.90      4.17 o 
   1   3  12      138.36      150.31     16.53 o 
   2   3  12       21.52       20.47      8.11 o 
   3   3  12       18.24       13.79      6.26 o 
   4   3  12        3.77        3.20      4.79 o 
   5   3  12      288.41      309.15     11.66 o 
   6   3  12       13.27        3.97      7.18 o 
   7   3  12        0.96        4.43      5.54 o 
   8   3  12        1.86       -0.29      8.06 o 
   9   3  12       14.56        9.60      5.50 o 
  -6   4  12       81.33       79.27     19.35 o 
  -5   4  12        1.04        3.13      8.05 o 
  -4   4  12        0.98        4.02      5.50 o 
  -3   4  12       51.12       44.10     16.33 o 
  -2   4  12        4.24       12.98      8.74 o 
  -1   4  12        4.49       14.96      6.99 o 
   0   4  12       65.90       86.83     12.70 o 
   1   4  12       80.75       79.44     10.97 o 
   2   4  12      318.66      347.00     12.89 o 
   3   4  12      159.99      178.43      9.50 o 
   4   4  12        0.10        6.45      3.84 o 
   5   4  12       49.53       45.27     10.25 o 
   6   4  12        3.74        4.41      5.08 o 
   7   4  12        4.87        6.44      5.05 o 
   8   4  12        0.01        3.35      7.05 o 
   9   4  12       23.17        9.72      8.52 o 
  -5   5  12        0.72        0.22      8.20 o 
  -4   5  12       13.49       21.63     10.31 o 
  -3   5  12      199.57      244.04     18.14 o 
  -2   5  12        2.93       -3.18     12.64 o 
  -1   5  12      611.14      670.58     20.71 o 
   0   5  12       94.21      107.47     14.59 o 
   1   5  12        0.00       -1.10      7.17 o 
   2   5  12       28.53       27.62      7.90 o 
   3   5  12      619.51      658.47     14.95 o 
   4   5  12        0.87        7.32      5.02 o 
   5   5  12       32.73       25.90      9.76 o 
   6   5  12       10.40        9.12      4.51 o 
   7   5  12       36.24       30.40     12.85 o 
   8   5  12        0.00        2.13      3.90 o 
   9   5  12      104.65      111.18     18.55 o 
  -4   6  12       46.37       39.49     15.72 o 
  -3   6  12        0.42       11.03      4.71 o 
  -2   6  12       26.91       34.26      8.06 o 
  -1   6  12      121.16      100.89     27.41 o 
   0   6  12        0.03        7.92     10.47 o 
   1   6  12       16.80       11.71      5.11 o 
   2   6  12       84.81       85.84     14.84 o 
   3   6  12        2.06        3.51      4.29 o 
   4   6  12       67.61       62.74     17.82 o 
   5   6  12      473.51      515.20     12.41 o 
   6   6  12       54.07       31.92     21.95 o 
   7   6  12       46.22       23.85     11.40 o 
   8   6  12       63.11       59.90     31.00 o 
   9   6  12        9.76        4.81      7.60 o 
  -3   7  12        1.99        8.43      7.37 o 
  -2   7  12       94.32      101.27     14.04 o 
  -1   7  12       85.06       58.62     21.78 o 
   0   7  12       11.61        2.18      8.44 o 
   1   7  12       36.24       28.76     10.36 o 
   2   7  12       47.51       58.04     15.67 o 
   3   7  12       28.95       15.33      7.56 o 
   4   7  12      114.39      110.09     16.29 o 
   5   7  12      250.88      264.34     11.14 o 
   6   7  12        0.98        4.10      4.44 o 
   7   7  12       98.56       81.37     27.64 o 
   8   7  12       67.07       46.10     26.55 o 
   9   7  12       25.38       20.42     13.75 o 
  -2   8  12      118.63      141.08     21.47 o 
  -1   8  12       22.16        9.61      7.10 o 
   0   8  12       97.11       94.04     18.88 o 
   1   8  12       10.38       13.03      9.01 o 
   2   8  12      104.50      117.66     18.35 o 
   3   8  12       23.77       27.70      9.29 o 
   4   8  12        5.12        1.28      8.50 o 
   5   8  12       81.47       93.41     15.30 o 
   6   8  12       28.03       36.19     11.48 o 
   7   8  12      215.56      247.32     22.94 o 
   8   8  12       65.96       51.76     26.73 o 
   9   8  12       92.15       80.50     45.46 o 
  -1   9  12       24.56       19.46      9.53 o 
   0   9  12       18.64       20.80      9.97 o 
   1   9  12       11.68       14.28     11.08 o 
   2   9  12       29.05        5.76     12.64 o 
   3   9  12       21.88       21.51     13.47 o 
   4   9  12       17.36       15.60      8.18 o 
   5   9  12       39.26       23.44      9.88 o 
   6   9  12      147.82      106.47     30.66 o 
   7   9  12      116.12       78.58     27.92 o 
   9   9  12      180.46      222.29     49.42 o 
   0  10  12       30.64       32.23     10.13 o 
   1  10  12        5.63        5.00     13.05 o 
   2  10  12       60.54       53.65     24.47 o 
   3  10  12        0.02        4.92      7.35 o 
   4  10  12        1.68        3.45      3.64 o 
   5  10  12        0.89       -8.21      8.44 o 
   6  10  12        8.83       11.41     10.16 o 
   7  10  12       14.06        8.64      4.43 o 
   8  10  12        2.65        3.48      6.96 o 
   3  11  12        7.33       10.94      7.75 o 
   4  11  12        3.66       -8.67      8.67 o 
   5  11  12        1.92       12.47      7.43 o 
   6  11  12       13.28       14.97      7.31 o 
  -4  -7  13       11.93       13.18     15.17 o 
  -3  -7  13        6.99      -14.50     14.50 o 
  -2  -7  13        6.67       22.78     22.29 o 
  -1  -7  13       35.65       42.86     16.18 o 
  -5  -6  13       65.57       52.89     20.18 o 
  -4  -6  13       43.30       39.59     23.70 o 
  -3  -6  13        2.51        1.80     14.94 o 
  -2  -6  13        0.03        2.15     11.29 o 
  -1  -6  13       41.65       30.90     12.75 o 
   0  -6  13       33.97       63.08     15.64 o 
   1  -6  13        9.22       14.30      9.37 o 
  -6  -5  13        6.49        3.19     16.79 o 
  -5  -5  13       26.68       29.48     25.35 o 
  -4  -5  13        8.92       17.11     18.13 o 
  -3  -5  13       27.11       22.78     17.66 o 
  -2  -5  13        0.77       15.43     15.11 o 
  -1  -5  13      313.34      359.35     21.59 o 
   0  -5  13        7.65       -1.88     11.53 o 
   1  -5  13       47.14       61.74     14.05 o 
   2  -5  13      114.91       59.77     36.28 o 
  -6  -4  13       49.43       37.92     26.56 o 
  -5  -4  13      129.69      173.09     23.38 o 
  -4  -4  13        2.82       15.45     22.03 o 
  -3  -4  13       35.96       35.13     17.71 o 
  -2  -4  13       22.05       39.80     25.16 o 
  -1  -4  13       30.32       36.28     15.21 o 
   0  -4  13        3.70       14.47     10.10 o 
   1  -4  13        3.34       24.96     13.43 o 
   2  -4  13       46.11       53.03     13.42 o 
  -6  -3  13        3.91        0.57     15.18 o 
  -5  -3  13        5.77      -15.81     15.81 o 
  -4  -3  13       15.45       27.14     16.61 o 
  -3  -3  13       13.10       29.10     23.52 o 
  -2  -3  13      138.47      161.72     22.22 o 
  -1  -3  13        0.06       14.02     17.24 o 
   0  -3  13        1.90       11.46     17.18 o 
   1  -3  13       50.22       65.67     11.73 o 
   2  -3  13       53.45       78.29     14.34 o 
  -7  -2  13       15.64       28.51     18.33 o 
  -6  -2  13      147.97      120.97     68.24 o 
  -5  -2  13       30.61       12.99     18.09 o 
  -4  -2  13       26.68        8.67     14.98 o 
  -3  -2  13       11.77       10.20     14.51 o 
  -2  -2  13       57.57       49.33     25.65 o 
  -1  -2  13        0.43      -15.29     15.88 o 
   0  -2  13        7.82        7.32     11.47 o 
   1  -2  13       38.23       42.33     15.65 o 
   2  -2  13        1.09        8.30      6.26 o 
   3  -2  13      139.04      129.55     12.61 o 
  -6  -1  13        4.53        9.45     13.09 o 
  -5  -1  13       11.46       19.37     17.95 o 
  -4  -1  13      295.91      353.28     24.46 o 
  -3  -1  13       33.22       17.58     12.98 o 
  -2  -1  13        5.45       10.92     13.02 o 
  -1  -1  13        0.61      -10.78     14.93 o 
   0  -1  13      229.03      283.14     23.42 o 
   1  -1  13       32.55       21.68     12.80 o 
   2  -1  13       48.34       75.68     15.92 o 
   3  -1  13       43.91       33.30      8.92 o 
  -6   0  13       47.50       57.25     31.48 o 
  -5   0  13        0.63       18.25     10.31 o 
  -4   0  13       89.02       83.05     33.85 o 
  -3   0  13      349.81      334.94    100.05 o 
  -2   0  13      110.45      108.97     17.63 o 
  -1   0  13       62.08       64.23     20.08 o 
   0   0  13      291.32      337.97     46.69 o 
   1   0  13      130.54      155.83     21.19 o 
   2   0  13       27.23       16.13      7.35 o 
   3   0  13      108.54      112.89     16.01 o 
   4   0  13       11.90       30.52      7.97 o 
  -6   1  13       27.54       27.24     18.09 o 
  -5   1  13       16.24       17.72     15.26 o 
  -4   1  13        1.12       13.37      9.61 o 
  -3   1  13      220.98      201.32     84.90 o 
  -2   1  13       64.41       66.61     27.42 o 
  -1   1  13      271.68      250.67     61.95 o 
   0   1  13      112.62       86.95     20.55 o 
   1   1  13       42.76       40.22     22.98 o 
   2   1  13       27.05       16.97      7.81 o 
   3   1  13        4.27       -1.24      6.88 o 
   4   1  13       84.76       85.56     14.38 o 
  -6   2  13        8.30        9.12      7.12 o 
  -5   2  13       21.14       14.32      6.45 o 
  -4   2  13       20.62       15.44      6.05 o 
  -3   2  13      123.84      112.38     15.58 o 
  -2   2  13       85.76       67.06     13.41 o 
  -1   2  13      151.40      151.95     19.99 o 
   0   2  13        9.41        7.14      4.30 o 
   1   2  13       35.21       32.74      8.87 o 
   2   2  13       15.70       10.07      3.88 o 
   3   2  13        0.00        1.96      3.04 o 
   4   2  13        9.88       15.88      7.82 o 
   6   2  13       11.08        5.21      3.65 o 
   7   2  13        0.36       -3.49      5.19 o 
  -5   3  13        0.02       -4.75      7.15 o 
  -4   3  13        2.15        7.78      3.81 o 
  -3   3  13       40.00       45.49     10.38 o 
  -2   3  13       21.44       22.22      8.79 o 
  -1   3  13       54.83       56.33      7.84 o 
   0   3  13      126.80      138.03     14.18 o 
   1   3  13      107.30      107.61     11.28 o 
   2   3  13       22.56       16.57      7.62 o 
   3   3  13        0.27        1.20      2.92 o 
   4   3  13       92.20      108.22     20.21 o 
   5   3  13       35.29       37.85     11.97 o 
   6   3  13        4.57        2.79      5.70 o 
   7   3  13       74.73       68.32     20.30 o 
   8   3  13       59.51       25.04     16.86 o 
  -4   4  13       15.68        7.04      5.47 o 
  -3   4  13        2.40        1.82      4.86 o 
  -2   4  13        1.14        3.56      5.06 o 
  -1   4  13       21.09        6.50      5.72 o 
   0   4  13       48.40       56.46     14.93 o 
   1   4  13      384.08      428.76     14.21 o 
   2   4  13       58.70       55.31      8.49 o 
   3   4  13      463.54      503.79     12.04 o 
   4   4  13       82.74       77.59      9.54 o 
   5   4  13       28.43       16.99      9.97 o 
   6   4  13        4.55        0.09      4.69 o 
   7   4  13      183.88      197.67     34.19 o 
   8   4  13       18.67       18.68     11.98 o 
  -4   5  13        1.70       -0.04      6.02 o 
  -3   5  13       40.58       43.92     24.68 o 
  -2   5  13       64.03       58.15     16.22 o 
  -1   5  13        3.55       13.02      7.59 o 
   0   5  13       38.37       36.79      8.46 o 
   1   5  13       10.43        9.98      5.47 o 
   2   5  13      116.57      110.77      9.82 o 
   3   5  13       36.76       37.98      9.56 o 
   4   5  13       92.18       73.33     17.92 o 
   5   5  13       22.61       16.82      6.91 o 
   6   5  13        0.41        3.27      4.37 o 
   7   5  13       15.01        5.16      6.30 o 
   8   5  13        0.02       -7.95      8.68 o 
  -3   6  13       67.66       42.90     17.53 o 
  -2   6  13       18.42       18.12     11.02 o 
  -1   6  13        3.26        3.33      5.05 o 
   0   6  13       15.56       12.04      8.28 o 
   1   6  13       30.58       30.38      9.36 o 
   2   6  13       11.24       17.32      8.05 o 
   3   6  13      467.63      480.33     29.78 o 
   4   6  13      125.96       94.77     23.03 o 
   5   6  13        0.56       14.95      4.55 o 
   6   6  13        2.61        6.81      3.98 o 
   7   6  13       69.64       64.36     31.46 o 
   8   6  13       11.02        9.14      7.15 o 
  -2   7  13      187.10      215.52     17.36 o 
  -1   7  13       13.03       11.56      6.72 o 
   0   7  13        6.13        8.32      4.51 o 
   1   7  13       66.91       52.07     18.80 o 
   2   7  13        1.92        6.67      9.13 o 
   3   7  13        0.12        5.04      5.64 o 
   4   7  13       14.73        0.32      5.08 o 
   5   7  13       30.92       25.19      7.38 o 
   6   7  13       87.38       86.00     13.25 o 
   7   7  13       18.57        5.05     10.22 o 
   8   7  13        9.94        5.69      5.64 o 
  -1   8  13        0.21        8.52      7.92 o 
   0   8  13        6.56        3.20      5.99 o 
   1   8  13       41.63       26.08      8.02 o 
   2   8  13        2.92        3.81      6.86 o 
   3   8  13       11.47       21.92      9.68 o 
   4   8  13       17.19        5.56      6.02 o 
   5   8  13       86.82      109.99     16.51 o 
   6   8  13       28.30       22.30      6.49 o 
   7   8  13        7.13        8.84      8.60 o 
   1   9  13       17.46       10.26      8.74 o 
   2   9  13        2.43        1.98      6.37 o 
   3   9  13        2.40        4.62      7.12 o 
   4   9  13       63.06       54.74     17.99 o 
   5   9  13        0.00        4.84      3.45 o 
   6   9  13        0.46        4.45      4.80 o 
   7   9  13       30.20       33.63     13.43 o 
   3  10  13        0.01        4.84      5.77 o 
   4  10  13        2.29        6.59      5.05 o 
   5  10  13       13.35        7.17      4.42 o 
  -3  -5  14        0.01        1.96     13.16 o 
  -2  -5  14        4.71       -3.87     13.69 o 
  -1  -5  14        1.04        0.89     13.04 o 
   0  -5  14       40.17       60.02     14.22 o 
  -4  -4  14        1.21       -1.40     16.55 o 
  -3  -4  14        4.56       28.37     20.22 o 
  -2  -4  14        0.34        6.90     12.57 o 
  -1  -4  14       53.57       69.09     19.30 o 
   0  -4  14       97.00      144.60     23.00 o 
   1  -4  14       40.51       27.85     19.84 o 
  -5  -3  14        0.12        8.30     12.39 o 
  -4  -3  14       10.64       26.03     20.18 o 
  -3  -3  14        0.73        5.09      6.15 o 
  -2  -3  14       84.59       78.15     20.17 o 
  -1  -3  14       52.32      103.97     19.87 o 
   0  -3  14       25.26       47.26     18.15 o 
   1  -3  14        5.18       29.17     15.91 o 
   2  -3  14       77.84       76.83     12.23 o 
  -5  -2  14       40.42       56.74     18.94 o 
  -4  -2  14       53.61       48.20     27.26 o 
  -3  -2  14       62.96       23.99     20.21 o 
  -2  -2  14      192.61      230.91     41.99 o 
  -1  -2  14      117.09      127.40     19.97 o 
   0  -2  14        1.73       -4.77     11.53 o 
   1  -2  14        1.84       14.04     11.94 o 
   2  -2  14       33.36        7.42      9.12 o 
  -5  -1  14        2.01        2.58     18.64 o 
  -4  -1  14        7.42       26.97     26.11 o 
  -3  -1  14       10.17        8.69     18.72 o 
  -2  -1  14        7.45        5.22      9.54 o 
  -1  -1  14        0.19      -15.99     15.99 o 
   0  -1  14      127.90      129.26     25.81 o 
   1  -1  14      127.86      142.76     16.03 o 
   2  -1  14        6.62       16.26     10.61 o 
   3  -1  14        0.33       -3.90      7.88 o 
  -5   0  14        0.47        9.85     10.85 o 
  -4   0  14       39.99       44.37     25.47 o 
  -3   0  14      102.64       99.13     38.87 o 
  -2   0  14       67.74       34.32     35.17 o 
  -1   0  14        3.86       -2.79     17.43 o 
   0   0  14       35.74       34.94     20.57 o 
   1   0  14       34.05       18.77     10.41 o 
   2   0  14        6.99        6.57      6.91 o 
   3   0  14      161.83      177.13     14.00 o 
  -5   1  14       11.59       -6.18     18.31 o 
  -4   1  14        8.01        1.69     16.98 o 
  -3   1  14        3.67       33.35     17.68 o 
  -2   1  14      298.93      311.99     31.28 o 
  -1   1  14        9.01        5.77     10.82 o 
   0   1  14        2.50        4.46      7.75 o 
   1   1  14        9.36       -2.24     11.24 o 
   2   1  14       59.90       63.47     29.53 o 
   3   1  14        1.82        9.99      8.41 o 
  -4   2  14        1.71        9.33     13.98 o 
  -3   2  14       35.98       36.56     21.28 o 
  -2   2  14       31.53       -2.07     18.46 o 
  -1   2  14        1.84        5.36     18.87 o 
   0   2  14        0.84        5.13     16.22 o 
   1   2  14        7.08       14.24      8.67 o 
   2   2  14        0.02       -2.88      9.21 o 
   3   2  14      388.91      420.51     24.94 o 
   4   2  14       23.47       30.00      9.00 o 
  -4   3  14        1.09        5.06      9.06 o 
  -3   3  14       20.69       19.49     13.90 o 
  -2   3  14       12.20       22.83     14.24 o 
  -1   3  14        8.36       21.18     15.64 o 
   0   3  14        2.95        7.42      7.77 o 
   1   3  14       30.97       46.68     23.92 o 
   2   3  14        5.35        6.61      7.03 o 
   3   3  14       50.10       23.88     10.43 o 
   4   3  14       32.40       15.69      9.26 o 
  -3   4  14       35.36       36.70     18.86 o 
  -2   4  14       22.56       20.82      8.18 o 
  -1   4  14        0.18        5.63      6.17 o 
   0   4  14        1.96       -0.47      8.77 o 
   1   4  14      306.97      311.98     12.21 o 
   2   4  14        2.05       -0.86      4.10 o 
   3   4  14      112.92      109.89     18.95 o 
   4   4  14      194.95      183.67      9.58 o 
   5   4  14      101.82      114.78     10.31 o 
   7   4  14       15.28        3.25      6.15 o 
  -2   5  14       71.13       42.37     14.56 o 
  -1   5  14        0.69        9.99      6.13 o 
   0   5  14      151.69      155.71     22.95 o 
   1   5  14        0.08        2.51      5.40 o 
   2   5  14        1.49        2.46      5.04 o 
   3   5  14      213.69      215.66     26.88 o 
   4   5  14        9.48        8.47      9.60 o 
   5   5  14      186.82      185.12      7.86 o 
   6   5  14       38.65       17.78     10.16 o 
  -1   6  14        0.71        3.06      7.21 o 
   0   6  14        0.66        4.64      9.78 o 
   1   6  14        7.58        2.92      3.77 o 
   2   6  14       21.52       26.93      8.71 o 
   3   6  14       61.31       41.96      6.37 o 
   4   6  14       50.36       24.20     10.78 o 
   5   6  14       59.56       43.80     12.23 o 
   6   6  14       32.27       29.24     12.69 o 
   7   6  14       81.63       72.46     10.01 o 
   0   7  14      102.70       76.74     29.94 o 
   1   7  14      100.03       68.09     24.23 o 
   2   7  14       10.07       10.15     15.74 o 
   3   7  14        1.05        6.81      3.74 o 
   4   7  14       39.30       25.28     12.65 o 
   5   7  14       79.28       55.74     21.12 o 
   6   7  14        3.97        3.22      5.70 o 
   1   8  14        3.37        9.87      6.44 o 
   2   8  14       18.44       17.65     11.91 o 
   3   8  14        3.07        1.50      8.02 o 
   4   8  14       10.68        4.13      5.56 o 
   5   8  14       44.23       45.16     12.12 o 
  -1  -3  15       26.75       26.65     13.93 o 
  -2  -2  15       94.52       75.50     23.41 o 
  -1  -2  15       13.12        7.33     14.17 o 
   0  -2  15      116.54      118.56     18.19 o 
   1  -2  15        0.02        8.48     10.02 o 
  -3  -1  15       41.59       21.38     14.42 o 
  -2  -1  15       16.25        9.98     14.09 o 
  -1  -1  15       27.88       26.40      8.91 o 
   0  -1  15       44.22       16.63     15.00 o 
   1  -1  15       61.26       61.18     21.83 o 
   2  -1  15        2.64       -8.65      8.65 o 
  -3   0  15       45.04       17.16     33.01 o 
  -2   0  15        5.98       -8.33     13.29 o 
  -1   0  15       64.37       59.91     13.31 o 
   0   0  15       56.76       27.07     29.03 o 
   1   0  15       17.92       12.36      6.46 o 
   2   0  15       50.11       41.12     29.82 o 
  -3   1  15       11.23       -8.86     17.23 o 
  -2   1  15        0.21        1.44     12.06 o 
  -1   1  15        1.42        7.13      7.32 o 
   0   1  15        8.68        7.48      8.77 o 
   1   1  15      136.47      103.94     59.12 o 
  -2   2  15       19.07       12.20     16.38 o 
  -1   2  15        5.43       17.33     20.46 o 
   0   2  15       10.39       23.71     13.35 o 
   1   2  15       41.31       18.01      6.51 o 
   2   2  15       44.83       39.21     23.27 o 
   3   2  15       89.36       60.19     38.77 o 
  -2   3  15       70.16       50.04     29.91 o 
  -1   3  15       31.17       34.39     18.71 o 
   0   3  15       94.83       81.65     51.13 o 
   1   3  15       31.89       18.97     10.17 o 
   2   3  15      148.70       99.62     58.60 o 
   3   3  15      145.88      138.43     22.45 o 
  -1   4  15        0.09        7.00     14.88 o 
   0   4  15        1.73       -5.90     13.49 o 
   1   4  15       66.11       35.98     25.69 o 
   2   4  15       27.82       15.70     11.36 o 
   3   4  15       12.73       11.27      7.87 o 
   4   4  15        1.12        7.72      4.43 o 
   0   5  15      185.59      151.40     62.62 o 
   1   5  15      334.05      365.38     25.26 o 
   2   5  15       12.61       15.62     16.62 o 
   3   5  15       28.92       67.24     13.73 o 
   4   5  15        0.02        2.85      3.64 o 
   2   6  15       14.31       14.12      5.52 o 
   3   6  15        0.96        2.06      4.40 o 
   4   6  15        2.67        7.19      3.76 o 
                                                 
